# Supplementary material for: Big genomics and clinical data analytics strategies for precision cancer prognosis
Source: Sci Rep. 2016 Nov 7;6:36493. doi: 10.1038/srep36493 (PMC5098145; doi:10.1038/srep36493)
Supplement: Supplementary Information [file srep36493-s1.xls]

## Sheet: Supplementary Table 1
Big genomics and clinical data analytics strategies for precision cancer prognosis Ghim Siong OW1 and Vladimir A KUZNETSOV1,2,* Affiliations: 1 Bioinformatics Institute, 30 Biopolis Street #07-01 Matrix, Singapore 138671 2 School of Computer Engineering, Nanyang Technological University, Singapore 639798 *Correspondence to: Vladimir A KUZNETSOV E-mail: vladimirk@bii.a-star.edu.sg Address: Divisio…
Supplementary Table 1: Calculation of feature weights based on various combinations of logrank p-value and hazard ratio. For each weight, the values across the variables were normalized to a sum of 1.
					Weight	Equal wt	inverse p	neg log p	hr	p * hr	p + hr
					Weight	constant	p	p	hr	p, hr	p, hr
					Weight	1	1/p	-log10(p)	hr	-log10(p) x hr	-log10(p) + hr
Index	Variable	Description	P-value (Wald)	Variable behaviour	Hazard ratio	Weight A	Weight B	Weight C	Weight D	Weight E	Weight F
1	205382_s_at	CFD	0.0003721	oncogenic-like	2.024	0.027027	0.175195	0.0382824	0.0311903	0.0438143	0.0347363
2	202246_s_at	CDK4	0.0007521	suppressive-like	1.964	0.027027	0.0866773	0.0348708	0.0302657	0.0387265	0.0325682
3	204451_at	FZD1	0.0008483	oncogenic-like	2.177	0.027027	0.0768478	0.0342872	0.033548	0.0422082	0.0339176
4	201947_s_at	CCT2	0.0009464	oncogenic-like	2.003	0.027027	0.0688821	0.0337567	0.0308667	0.0382337	0.0323117
5	205959_at	MMP13	0.0011793	oncogenic-like	1.606	0.027027	0.0552785	0.03269	0.0247488	0.029687	0.0287194
6	201954_at	ARPC1B	0.0015679	oncogenic-like	1.617	0.027027	0.0415779	0.0313092	0.0249183	0.0286278	0.0281138
7	age_at_diagnosis	age_at_diagnosis	0.0015858	oncogenic-like	1.641	0.027027	0.0411086	0.0312542	0.0252882	0.0290016	0.0282712
8	201615_x_at	CALD1	0.0016123	oncogenic-like	1.917	0.027027	0.0404329	0.0311738	0.0295414	0.0337923	0.0303576
9	204464_s_at	EDNRA	0.0019353	oncogenic-like	1.845	0.027027	0.0336847	0.0302886	0.0284319	0.0315996	0.0293602
10	208944_at	TGFBR2	0.0021252	oncogenic-like	1.565	0.027027	0.0306748	0.0298348	0.024117	0.0264024	0.0269759
11	203968_s_at	CDC6	0.0021869	suppressive-like	2.153	0.027027	0.0298093	0.029696	0.0331782	0.0361533	0.0314371
12	209026_x_at	TUBB	0.0022915	suppressive-like	2.031	0.027027	0.0284486	0.0294695	0.0312982	0.0338445	0.0303838
13	201774_s_at	NCAPD2	0.0027595	oncogenic-like	2.401	0.027027	0.0236238	0.0285685	0.0369999	0.038787	0.0327842
14	212239_at	PIK3R1	0.0028506	oncogenic-like	1.535	0.027027	0.0228689	0.0284111	0.0236547	0.0246605	0.0260329
15	203131_at	PDGFRA	0.0034062	oncogenic-like	1.678	0.027027	0.0191386	0.0275478	0.0258583	0.0261387	0.0267031
16	212063_at	CD44	0.0034184	suppressive-like	1.574	0.027027	0.0190703	0.0275304	0.0242557	0.0245032	0.0258931
17	212782_x_at	POLR2J	0.0034369	oncogenic-like	1.615	0.027027	0.0189677	0.0275043	0.0248875	0.0251176	0.0261959
18	214144_at	POLR2D	0.0034777	suppressive-like	1.657	0.027027	0.0187451	0.027447	0.0255347	0.0257172	0.0264909
19	219588_s_at	NCAPG2	0.0042218	suppressive-like	1.507	0.027027	0.0154413	0.026507	0.0232232	0.0225881	0.0248651
20	209960_at	HGF	0.0043267	oncogenic-like	1.764	0.027027	0.0150669	0.0263881	0.0271836	0.0263216	0.0267858
21	212294_at	GNG12	0.0043607	oncogenic-like	1.614	0.027027	0.0149494	0.0263501	0.0248721	0.0240487	0.0256111
22	207822_at	FGFR1	0.0050334	oncogenic-like	1.865	0.027027	0.0129515	0.0256546	0.0287401	0.0270551	0.0271973
23	204441_s_at	POLA2	0.0052135	suppressive-like	1.511	0.027027	0.0125041	0.0254841	0.0232848	0.0217741	0.0243845
24	216598_s_at	CCL2	0.0062289	oncogenic-like	2.101	0.027027	0.0104657	0.0246214	0.0323769	0.0292513	0.0284992
25	202107_s_at	MCM2	0.0069779	suppressive-like	1.484	0.027027	0.00934235	0.0240709	0.0228688	0.0201991	0.0234699
26	202202_s_at	LAMA4	0.0076547	oncogenic-like	1.893	0.027027	0.00851633	0.0236221	0.0291715	0.0252857	0.0263968
27	215076_s_at	COL3A1	0.0080398	oncogenic-like	1.504	0.027027	0.00810841	0.0233842	0.023177	0.0198873	0.0232806
28	210845_s_at	PLAUR	0.0082985	oncogenic-like	1.555	0.027027	0.00785563	0.0232306	0.0239629	0.0204266	0.0235968
29	201697_s_at	DNMT1	0.0088655	suppressive-like	1.47	0.027027	0.00735322	0.0229102	0.022653	0.0190437	0.0227816
30	202877_s_at	CD93	0.0090467	oncogenic-like	1.675	0.027027	0.00720594	0.0228121	0.0258121	0.0216066	0.0243121
31	203323_at	CAV2	0.0103597	oncogenic-like	1.442	0.027027	0.00629265	0.0221551	0.0222215	0.0180653	0.0221883
32	221559_s_at	MIS12	0.0109485	suppressive-like	1.471	0.027027	0.00595424	0.0218871	0.0226684	0.0182057	0.0222778
33	208778_s_at	TCP1	0.0110947	oncogenic-like	1.452	0.027027	0.00587578	0.0218228	0.0223756	0.0179177	0.0220992
34	201091_s_at	CBX3	0.0120077	suppressive-like	1.701	0.027027	0.00542901	0.0214394	0.0262128	0.0206216	0.0238261
35	205393_s_at	CHEK1	0.0120697	suppressive-like	1.975	0.027027	0.00540113	0.0214144	0.0304352	0.0239155	0.0259248
36	200931_s_at	VCL	0.0125254	oncogenic-like	2.471	0.027027	0.00520462	0.0212347	0.0380787	0.0296705	0.0296567
37	212949_at	NCAPH	0.0129085	oncogenic-like	1.434	0.027027	0.00505016	0.0210887	0.0220983	0.0171003	0.0215935
				Descriptive statistics	sum	1	1	1	1	1	1
					count	37	37	37	37	37	37
					mean	0.02703	0.02703	0.02703	0.02703	0.02703	0.02703
					std	1.407e-17	0.03248	0.004445	0.004253	0.007145	0.003548
					min	0.02703	0.00505	0.02109	0.0221	0.0171	0.02159
					0.25	0.02703	0.007856	0.02323	0.02365	0.02161	0.02431
					0.5	0.02703	0.01544	0.02651	0.02553	0.02572	0.02649
					0.75	0.02703	0.03067	0.02983	0.03027	0.02969	0.02936
					max	0.02703	0.1752	0.03828	0.03808	0.04381	0.03474
					max-to-min ratio	1	34.69	1.815	1.723	2.562	1.609
