# Supplementary material for: Big genomics and clinical data analytics strategies for precision cancer prognosis
Source: Sci Rep. 2016 Nov 7;6:36493. doi: 10.1038/srep36493 (PMC5098145; doi:10.1038/srep36493)
Supplement: Supplementary Information [file srep36493-s2.xls]

## Sheet: Supplementary Table 2
Supplementary Table 2: Mean accuracies and standard deviations of accuracies across 10-fold cross validation for the different classifiers. Three additional ten-fold cross validation analyses were performed after shuffling of the data to assess the stability of the results.
		Mean accuracy across 10-fold cross validation		Standard deviation of accuracy across 10-fold cross validation
State of randomization	classifier_name	train	validate	train	validate
Shuffle=False; random_state=0	PSVM	1	0.959477	0	0.0247423
	KNN	0.959252	0.934464	0.004405	0.0348318
	SVM_rbf	0.956385	0.943601	0.00210036	0.0434118
	SVM_linear	0.993	0.954399	0.00292081	0.0197115
	RF	0.999363	0.979977	0.00134282	0.0190552
	NN	0.991085	0.948755	0.00292886	0.0254332
	LR	0.950344	0.917696	0.00490441	0.0605607
Shuffle=True; random_state=0	PSVM	1	0.959791	0	0.0204794
	KNN	0.957972	0.930944	0.00598999	0.034363
	SVM_rbf	0.955733	0.939693	0.00562393	0.0220051
	SVM_linear	0.992993	0.959477	0.00202655	0.0315697
	RF	0.999046	0.973931	0.00153676	0.0323388
	NN	0.991403	0.941905	0.00368843	0.0483177
	LR	0.950657	0.910356	0.00370154	0.052674
Shuffle=True; random_state=1	PSVM	1	0.95749	0	0.042703
	KNN	0.95766	0.93748	0.00421463	0.0343585
	SVM_rbf	0.956073	0.93748	0.00609231	0.0390313
	SVM_linear	0.992998	0.957415	0.00200867	0.02714
	RF	0.998093	0.983245	0.00164112	0.0194874
	NN	0.983768	0.937317	0.00347349	0.0287267
	LR	0.950977	0.914189	0.00633938	0.0298269
Shuffle=True; random_state=2	PSVM	1	0.95367	0	0.0249778
	KNN	0.957652	0.924735	0.00455642	0.0488136
	SVM_rbf	0.956061	0.933634	0.00518216	0.0599392
	SVM_linear	0.992041	0.951042	0.00343012	0.0362558
	RF	0.998726	0.982755	0.00164461	0.0203263
	NN	0.982797	0.925225	0.00693992	0.0249033
	LR	0.950966	0.902901	0.00740189	0.0441469
