# Supplementary material for: Big genomics and clinical data analytics strategies for precision cancer prognosis
Source: Sci Rep. 2016 Nov 7;6:36493. doi: 10.1038/srep36493 (PMC5098145; doi:10.1038/srep36493)
Supplement: Supplementary Information [file srep36493-s3.xls]

## Sheet: Supplementary Table 3
Supplementary Table 3: Classification information of the testing set from the various independent classifiers.
		Features used	Unscaled PSVs	Scaled PSVs (via mean and unit variance)
SampleID	Time	Event	PSVM	KNN	SVM_rbf	SVM_linear	RF	NN	LR	Overall
GSM249860	0.916667	1	high	high	high	high	high	high	high	high
GSM249799	2.58333	0	low	low	low	low	low	low	low	low
GSM249930	2	0	low	low	low	low	low	low	low	low
GSM249775	3.33333	1	intermediate	low	low	intermediate	low	low	intermediate	low
GSM249751	4.83333	1	intermediate	intermediate	intermediate	intermediate	intermediate	intermediate	intermediate	intermediate
GSM249829	1.08333	1	high	high	high	high	high	high	high	high
GSM249980	1.91667	0	low	low	low	low	low	low	low	low
GSM249962	2.58333	0	intermediate	intermediate	intermediate	intermediate	intermediate	intermediate	intermediate	intermediate
GSM249904	4	1	low	low	low	low	low	low	low	low
GSM249880	4.58333	0	low	low	low	intermediate	intermediate	intermediate	low	low
GSM249816	0.416667	1	intermediate	intermediate	intermediate	intermediate	intermediate	intermediate	intermediate	intermediate
GSM249784	1.66667	0	high	high	high	high	high	high	high	high
GSM249928	3.33333	0	low	low	low	low	low	low	low	low
GSM249968	2.33333	0	intermediate	low	low	intermediate	intermediate	intermediate	intermediate	intermediate
GSM249862	3.41667	1	intermediate	intermediate	intermediate	intermediate	intermediate	intermediate	intermediate	intermediate
GSM249852	2.75	1	intermediate	intermediate	intermediate	intermediate	intermediate	intermediate	intermediate	intermediate
GSM249809	4.25	0	intermediate	intermediate	intermediate	intermediate	intermediate	intermediate	intermediate	intermediate
GSM249796	1	1	low	low	low	low	low	low	low	low
GSM249785	2.33333	0	low	low	low	low	low	low	low	low
GSM249774	3.5	0	low	low	low	low	low	low	low	low
GSM249984	1.41667	1	intermediate	intermediate	intermediate	intermediate	intermediate	intermediate	intermediate	intermediate
GSM249881	2.41667	0	low	low	low	low	low	low	low	low
GSM249793	3.66667	0	low	low	low	low	low	low	low	low
GSM249855	1.75	1	low	low	low	low	low	low	low	low
GSM249869	4	0	high	high	high	high	high	high	intermediate	high
GSM249753	17.8333	0	low	low	low	low	low	low	low	low
GSM249946	0.916667	1	high	high	high	high	high	high	high	high
GSM249910	1.91667	0	high	intermediate	intermediate	high	high	high	high	high
GSM249882	5.75	1	intermediate	intermediate	intermediate	intermediate	intermediate	intermediate	intermediate	intermediate
GSM249853	4.33333	1	high	high	high	high	high	high	high	high
GSM249761	1.83333	0	high	high	high	high	high	high	high	high
GSM249889	2.41667	0	intermediate	intermediate	intermediate	intermediate	intermediate	intermediate	intermediate	intermediate
GSM249850	2.25	1	low	low	low	low	low	low	low	low
GSM249792	3.75	0	intermediate	intermediate	intermediate	intermediate	intermediate	intermediate	intermediate	intermediate
GSM249981	2.91667	0	low	low	low	low	low	low	low	low
GSM249967	2.83333	0	intermediate	intermediate	intermediate	intermediate	intermediate	intermediate	intermediate	intermediate
GSM249954	1.5	0	intermediate	intermediate	intermediate	intermediate	intermediate	intermediate	intermediate	intermediate
GSM249794	3.5	0	low	low	low	low	low	low	low	low
GSM249865	3.58333	0	intermediate	intermediate	intermediate	intermediate	intermediate	intermediate	intermediate	intermediate
GSM249999	6.75	1	low	low	low	low	low	low	low	low
GSM249992	2.75	0	high	high	high	high	high	high	intermediate	high
GSM249987	3.41667	0	low	low	low	low	low	low	low	low
GSM249961	2.41667	0	intermediate	low	low	low	low	low	low	low
GSM249959	2	0	low	low	low	low	low	low	low	low
GSM249951	0.666667	0	intermediate	intermediate	intermediate	intermediate	intermediate	intermediate	intermediate	intermediate
GSM249942	1.91667	1	low	low	low	low	low	low	low	low
GSM249941	1.91667	0	low	low	low	low	low	low	low	low
GSM249940	0.166667	1	intermediate	intermediate	intermediate	intermediate	intermediate	intermediate	intermediate	intermediate
GSM249934	3	0	low	low	low	low	low	low	low	low
GSM249918	2.5	0	intermediate	intermediate	intermediate	intermediate	intermediate	intermediate	intermediate	intermediate
GSM249915	2.5	0	intermediate	intermediate	intermediate	intermediate	intermediate	intermediate	intermediate	intermediate
GSM249912	1.75	0	low	low	low	low	low	low	low	low
GSM249906	3.66667	1	intermediate	intermediate	intermediate	intermediate	intermediate	intermediate	intermediate	intermediate
GSM249899	2.08333	0	intermediate	intermediate	intermediate	intermediate	intermediate	intermediate	intermediate	intermediate
GSM249898	3.41667	0	low	low	low	low	low	low	low	low
GSM249897	2.41667	0	intermediate	intermediate	intermediate	intermediate	intermediate	intermediate	intermediate	intermediate
GSM249894	2.16667	0	low	intermediate	low	low	low	intermediate	low	low
GSM249890	1.91667	1	high	high	high	high	high	high	high	high
GSM249885	2.08333	0	low	low	low	low	low	low	low	low
GSM249883	0	0	low	low	low	low	low	low	low	low
GSM249861	2.91667	0	intermediate	low	low	low	low	low	low	low
GSM249849	0.5	1	intermediate	intermediate	intermediate	intermediate	intermediate	intermediate	intermediate	intermediate
GSM249847	4.16667	1	intermediate	intermediate	intermediate	intermediate	intermediate	intermediate	intermediate	intermediate
GSM249846	2.75	1	high	high	high	high	high	high	high	high
GSM249842	6.58333	0	low	low	low	low	low	low	low	low
GSM249841	4.75	1	intermediate	intermediate	intermediate	intermediate	intermediate	intermediate	intermediate	intermediate
GSM249840	3.16667	1	intermediate	intermediate	intermediate	intermediate	high	high	high	intermediate
GSM249832	1.25	0	low	low	low	low	low	low	low	low
GSM249826	1.5	0	intermediate	intermediate	intermediate	intermediate	intermediate	intermediate	intermediate	intermediate
GSM249824	1.41667	0	low	low	low	low	low	low	low	low
GSM249821	0.75	0	high	high	high	high	high	high	high	high
GSM249819	1.66667	1	low	low	low	low	low	low	low	low
GSM249817	1.58333	1	intermediate	intermediate	intermediate	intermediate	intermediate	intermediate	intermediate	intermediate
GSM249815	3.66667	1	low	low	low	low	low	low	low	low
GSM249812	1.83333	1	low	low	low	low	low	low	low	low
GSM249811	4.25	0	intermediate	intermediate	intermediate	intermediate	intermediate	intermediate	intermediate	intermediate
GSM249807	1	1	low	low	low	low	low	low	low	low
GSM249803	1.5	0	intermediate	intermediate	intermediate	intermediate	intermediate	intermediate	intermediate	intermediate
GSM249801	1.5	1	low	low	low	low	low	low	low	low
GSM249798	4.08333	1	low	low	low	low	low	low	low	low
GSM249780	2.75	0	intermediate	intermediate	intermediate	intermediate	intermediate	intermediate	intermediate	intermediate
GSM249763	2.16667	0	intermediate	intermediate	intermediate	intermediate	intermediate	high	intermediate	intermediate
GSM249762	2.66667	0	intermediate	intermediate	intermediate	intermediate	intermediate	intermediate	intermediate	intermediate
GSM249756	1.91667	0	low	low	low	low	low	low	low	low
GSM249742	1.33333	1	intermediate	intermediate	intermediate	intermediate	intermediate	intermediate	intermediate	intermediate
GSM249735	1.25	1	intermediate	intermediate	intermediate	intermediate	intermediate	intermediate	intermediate	intermediate
GSM249989	3.91667	0	low	low	low	low	low	low	low	low
GSM249947	0.25	0	high	high	high	high	high	intermediate	intermediate	high
GSM249944	2.58333	0	intermediate	intermediate	intermediate	intermediate	intermediate	intermediate	intermediate	intermediate
GSM249931	0.0833333	1	high	high	high	high	high	high	high	high
GSM249891	1.91667	0	low	low	low	low	low	low	low	low
GSM249834	0.416667	1	high	intermediate	intermediate	intermediate	intermediate	intermediate	intermediate	intermediate
GSM249823	5.41667	0	intermediate	intermediate	intermediate	intermediate	high	high	high	intermediate
GSM249810	4.16667	0	intermediate	low	low	low	low	low	low	low
GSM249994	1.25	1	high	high	high	high	high	high	high	high
GSM249971	2	1	intermediate	low	low	intermediate	intermediate	intermediate	low	intermediate
GSM249943	1.08333	1	intermediate	intermediate	intermediate	intermediate	intermediate	intermediate	intermediate	intermediate
GSM249933	1.33333	1	intermediate	intermediate	intermediate	intermediate	intermediate	intermediate	intermediate	intermediate
GSM249895	2.5	0	high	high	high	high	high	high	high	high
GSM249859	1.16667	1	high	high	intermediate	high	high	high	high	high
GSM249797	3.83333	0	intermediate	intermediate	intermediate	intermediate	intermediate	intermediate	intermediate	intermediate
GSM249873	4.25	0	intermediate	intermediate	intermediate	intermediate	intermediate	intermediate	intermediate	intermediate
GSM249768	2.33333	0	high	high	high	high	high	high	high	high
GSM249970	1.66667	1	intermediate	intermediate	intermediate	intermediate	intermediate	intermediate	intermediate	intermediate
GSM249949	0.833333	0	low	intermediate	low	low	low	low	low	low
GSM249808	3.83333	0	intermediate	low	low	low	low	low	low	low
GSM249788	2.75	0	intermediate	low	low	intermediate	intermediate	low	low	low
GSM249783	0.666667	0	intermediate	intermediate	intermediate	intermediate	intermediate	intermediate	intermediate	intermediate
GSM249938	2.91667	0	low	low	low	low	low	low	low	low
GSM249993	3.08333	0	low	low	low	low	low	low	low	low
GSM249744	2.25	1	low	low	low	low	low	low	low	low
GSM249991	2.58333	0	low	low	low	low	low	low	low	low
GSM249935	2.41667	0	intermediate	intermediate	intermediate	intermediate	high	intermediate	intermediate	intermediate
GSM249813	4.33333	0	low	low	low	low	low	low	low	low
GSM249800	0.666667	0	low	low	low	low	low	low	low	low
GSM250001	1.25	1	intermediate	intermediate	intermediate	intermediate	intermediate	intermediate	intermediate	intermediate
GSM250000	13.8333	0	intermediate	low	low	low	low	low	low	low
GSM249990	3.58333	0	intermediate	intermediate	intermediate	intermediate	intermediate	intermediate	intermediate	intermediate
GSM249988	1	0	intermediate	intermediate	intermediate	high	high	intermediate	intermediate	intermediate
GSM249983	1.16667	1	intermediate	intermediate	intermediate	intermediate	intermediate	intermediate	intermediate	intermediate
GSM249976	3	0	intermediate	intermediate	intermediate	intermediate	intermediate	intermediate	intermediate	intermediate
GSM249975	3.66667	0	intermediate	intermediate	intermediate	intermediate	intermediate	intermediate	low	intermediate
GSM249973	3.41667	0	low	low	low	intermediate	intermediate	low	low	low
GSM249969	2.91667	1	intermediate	intermediate	intermediate	intermediate	intermediate	intermediate	intermediate	intermediate
GSM249965	0.916667	0	intermediate	intermediate	intermediate	intermediate	intermediate	intermediate	intermediate	intermediate
GSM249963	2.83333	0	intermediate	intermediate	intermediate	intermediate	intermediate	intermediate	intermediate	intermediate
GSM249960	2	0	low	low	low	low	low	low	low	low
GSM249958	1.75	0	low	low	low	low	low	low	low	low
GSM249957	1	0	intermediate	intermediate	intermediate	intermediate	intermediate	intermediate	intermediate	intermediate
GSM249956	1.33333	1	intermediate	intermediate	intermediate	intermediate	intermediate	intermediate	intermediate	intermediate
GSM249953	1.91667	0	low	low	low	low	low	low	low	low
GSM249950	1.58333	0	low	low	low	low	low	low	low	low
GSM249939	3.08333	0	intermediate	intermediate	intermediate	intermediate	intermediate	intermediate	intermediate	intermediate
GSM249936	3.41667	0	intermediate	intermediate	intermediate	intermediate	intermediate	intermediate	intermediate	intermediate
GSM249932	1.83333	0	low	low	low	low	low	low	low	low
GSM249926	2.66667	0	intermediate	intermediate	intermediate	intermediate	intermediate	intermediate	intermediate	intermediate
GSM249925	1.16667	1	intermediate	intermediate	intermediate	intermediate	intermediate	intermediate	intermediate	intermediate
GSM249923	0.25	0	intermediate	intermediate	intermediate	intermediate	intermediate	intermediate	intermediate	intermediate
GSM249920	3.08333	1	low	low	low	low	low	low	low	low
GSM249919	1.83333	1	low	low	low	low	low	low	low	low
GSM249917	3	0	intermediate	intermediate	intermediate	intermediate	intermediate	intermediate	low	intermediate
GSM249913	2	0	low	low	low	low	low	low	low	low
GSM249907	4.75	0	intermediate	intermediate	intermediate	intermediate	intermediate	intermediate	intermediate	intermediate
GSM249905	2.83333	1	low	low	low	low	low	low	low	low
GSM249903	5.08333	1	low	low	low	low	intermediate	low	low	low
GSM249902	1.16667	1	low	low	low	low	low	low	low	low
GSM249900	3.75	0	low	low	low	low	low	low	low	low
GSM249888	2.41667	1	low	low	low	low	low	low	low	low
GSM249879	1.33333	1	high	high	high	high	high	high	intermediate	high
GSM249877	4.41667	0	low	low	low	low	low	low	low	low
GSM249875	3.16667	1	intermediate	intermediate	intermediate	intermediate	intermediate	intermediate	intermediate	intermediate
GSM249872	1.75	1	high	high	high	high	high	high	high	high
GSM249871	3.58333	0	intermediate	intermediate	intermediate	intermediate	intermediate	intermediate	intermediate	intermediate
GSM249866	3.08333	1	low	low	low	low	low	low	low	low
GSM249863	2.33333	1	high	high	high	high	high	intermediate	high	high
GSM249857	2.91667	0	low	low	low	low	low	low	low	low
GSM249854	7.58333	0	high	high	high	high	high	high	high	high
GSM249851	0.333333	0	low	low	low	low	low	low	low	low
GSM249845	2.16667	1	intermediate	intermediate	intermediate	intermediate	intermediate	intermediate	intermediate	intermediate
GSM249844	5.66667	1	intermediate	intermediate	intermediate	intermediate	intermediate	intermediate	intermediate	intermediate
GSM249839	0.666667	1	intermediate	low	low	low	low	low	low	low
GSM249838	5.08333	1	intermediate	intermediate	intermediate	intermediate	intermediate	intermediate	intermediate	intermediate
GSM249837	5.41667	1	low	low	low	low	low	low	low	low
GSM249836	6	0	high	high	high	high	high	high	high	high
GSM249827	3.16667	1	low	low	low	low	low	low	low	low
GSM249833	3.41667	0	low	low	low	low	low	low	low	low
GSM249830	2.66667	0	intermediate	intermediate	intermediate	intermediate	intermediate	intermediate	intermediate	intermediate
GSM249825	1.41667	0	intermediate	intermediate	intermediate	intermediate	intermediate	intermediate	intermediate	intermediate
GSM249820	0.833333	1	low	low	low	low	low	low	low	low
GSM249818	0.666667	1	intermediate	intermediate	intermediate	intermediate	intermediate	intermediate	intermediate	intermediate
GSM249795	0.75	0	intermediate	intermediate	intermediate	intermediate	intermediate	intermediate	intermediate	intermediate
GSM249789	2.83333	0	low	low	low	low	low	low	low	low
GSM249786	1.66667	1	low	low	low	low	intermediate	intermediate	low	low
GSM249782	2.08333	1	high	high	high	high	high	high	high	high
GSM249777	0.5	0	low	low	low	low	low	low	low	low
GSM249776	3.66667	0	low	low	low	low	low	low	low	low
GSM249773	4.08333	0	intermediate	intermediate	intermediate	intermediate	intermediate	intermediate	intermediate	intermediate
GSM249770	3.58333	1	low	low	low	low	low	low	low	low
GSM249769	1.66667	1	low	low	low	low	low	low	low	low
GSM249767	2.25	1	intermediate	intermediate	intermediate	intermediate	intermediate	intermediate	intermediate	intermediate
GSM249766	2.91667	1	low	low	low	low	low	low	low	low
GSM249760	1.91667	0	intermediate	intermediate	intermediate	intermediate	intermediate	intermediate	intermediate	intermediate
GSM249759	1.91667	0	intermediate	intermediate	intermediate	intermediate	intermediate	intermediate	intermediate	intermediate
GSM249758	1.58333	0	intermediate	low	low	low	low	low	low	low
GSM249755	2.25	0	intermediate	intermediate	intermediate	intermediate	intermediate	intermediate	intermediate	intermediate
GSM249754	1.83333	0	low	low	low	low	low	low	low	low
GSM249752	1.08333	1	intermediate	intermediate	intermediate	intermediate	intermediate	intermediate	intermediate	intermediate
GSM249749	2	1	low	low	low	low	low	low	low	low
GSM249747	4	1	intermediate	intermediate	low	intermediate	low	low	low	low
GSM249746	6.08333	1	low	low	low	low	low	low	low	low
GSM249745	5.75	1	intermediate	intermediate	intermediate	intermediate	intermediate	intermediate	intermediate	intermediate
GSM249741	9.25	1	intermediate	low	low	intermediate	intermediate	intermediate	intermediate	intermediate
GSM249740	0.166667	1	intermediate	intermediate	intermediate	intermediate	intermediate	intermediate	intermediate	intermediate
GSM249739	3.5	1	intermediate	intermediate	intermediate	intermediate	intermediate	intermediate	intermediate	intermediate
GSM249738	8.83333	1	low	low	low	low	low	low	low	low
GSM249736	2.91667	1	low	low	low	low	low	low	low	low
GSM249734	0	0	intermediate	intermediate	intermediate	intermediate	high	intermediate	intermediate	intermediate
GSM249732	1.58333	1	low	low	low	low	low	low	low	low
GSM249997	3.58333	1	high	high	high	high	high	high	high	high
GSM249982	1.83333	1	high	high	high	high	high	high	high	high
GSM249964	0.666667	1	intermediate	intermediate	intermediate	intermediate	intermediate	intermediate	intermediate	intermediate
GSM249945	1.5	0	high	high	high	high	high	high	high	high
GSM249937	0.916667	0	low	low	low	low	low	low	low	low
GSM249921	2	1	intermediate	intermediate	intermediate	intermediate	intermediate	intermediate	intermediate	intermediate
GSM249914	1.08333	1	intermediate	intermediate	intermediate	intermediate	intermediate	intermediate	intermediate	intermediate
GSM249911	1.66667	1	high	high	high	high	high	high	high	high
GSM249896	2.91667	0	high	high	high	high	high	high	intermediate	high
GSM249887	1.33333	1	intermediate	intermediate	intermediate	intermediate	intermediate	intermediate	intermediate	intermediate
GSM249867	1.41667	1	high	high	high	high	high	intermediate	intermediate	high
GSM249843	3.75	1	high	high	high	high	high	high	high	high
GSM249831	2.08333	0	intermediate	intermediate	intermediate	intermediate	intermediate	intermediate	intermediate	intermediate
GSM249828	2.91667	0	low	low	low	low	low	low	low	low
GSM249814	4.58333	0	intermediate	intermediate	intermediate	intermediate	intermediate	intermediate	intermediate	intermediate
GSM249806	1.91667	1	high	high	high	high	high	high	high	high
GSM249771	3.83333	1	intermediate	intermediate	intermediate	intermediate	intermediate	intermediate	intermediate	intermediate
GSM249765	3.16667	0	intermediate	intermediate	intermediate	intermediate	intermediate	intermediate	intermediate	intermediate
GSM249764	2.41667	0	high	high	high	high	high	high	high	high
GSM249748	1	1	high	high	high	high	high	high	intermediate	high
GSM249986	1.58333	1	intermediate	intermediate	intermediate	intermediate	intermediate	intermediate	intermediate	intermediate
GSM249884	7.83333	0	low	low	low	low	low	low	low	low
GSM249876	4.91667	0	intermediate	intermediate	intermediate	intermediate	intermediate	intermediate	intermediate	intermediate
GSM249858	1.75	1	high	high	high	high	high	high	high	high
GSM249835	2.91667	1	intermediate	intermediate	intermediate	intermediate	intermediate	intermediate	intermediate	intermediate
GSM249805	1.33333	1	intermediate	intermediate	intermediate	intermediate	intermediate	intermediate	intermediate	intermediate
GSM249781	2.41667	0	low	low	low	low	low	low	low	low
GSM249750	2.16667	1	intermediate	intermediate	intermediate	intermediate	intermediate	intermediate	intermediate	intermediate
GSM249743	1.5	1	intermediate	intermediate	intermediate	intermediate	intermediate	intermediate	intermediate	intermediate
GSM249979	0.75	1	intermediate	intermediate	intermediate	intermediate	intermediate	intermediate	intermediate	intermediate
GSM249737	2.66667	1	intermediate	intermediate	intermediate	intermediate	intermediate	intermediate	intermediate	intermediate
GSM249733	9.41667	0	intermediate	intermediate	intermediate	intermediate	intermediate	intermediate	intermediate	intermediate
GSM657575	0.56	1	intermediate	intermediate	intermediate	intermediate	intermediate	intermediate	intermediate	intermediate
GSM657569	2.16	0	intermediate	intermediate	intermediate	intermediate	intermediate	intermediate	intermediate	intermediate
GSM657685	6.88	1	intermediate	intermediate	intermediate	intermediate	intermediate	intermediate	intermediate	intermediate
GSM657641	0.82	1	intermediate	intermediate	intermediate	intermediate	intermediate	intermediate	intermediate	intermediate
GSM657541	3.3	0	low	low	low	low	low	low	low	low
GSM657543	3.26	0	intermediate	intermediate	intermediate	intermediate	intermediate	intermediate	intermediate	intermediate
GSM657660	0.82	1	intermediate	intermediate	intermediate	intermediate	intermediate	intermediate	intermediate	intermediate
GSM657710	4.76	0	intermediate	intermediate	intermediate	low	intermediate	intermediate	intermediate	intermediate
GSM657711	4.66	0	intermediate	intermediate	intermediate	intermediate	intermediate	intermediate	intermediate	intermediate
GSM657667	10.73	0	low	low	low	low	low	low	low	low
GSM657643	1.48	1	intermediate	intermediate	intermediate	intermediate	intermediate	intermediate	intermediate	intermediate
GSM657664	0.4	1	intermediate	intermediate	intermediate	intermediate	intermediate	intermediate	intermediate	intermediate
GSM657674	1.37	1	intermediate	intermediate	intermediate	intermediate	intermediate	intermediate	intermediate	intermediate
GSM657661	3.19	1	low	low	low	low	low	low	low	low
GSM657665	7.22	1	intermediate	intermediate	intermediate	low	low	low	intermediate	intermediate
GSM657672	11.78	0	intermediate	intermediate	intermediate	intermediate	intermediate	intermediate	intermediate	intermediate
GSM657653	13.46	0	intermediate	intermediate	intermediate	intermediate	intermediate	intermediate	intermediate	intermediate
GSM657663	4.88	1	intermediate	intermediate	intermediate	intermediate	intermediate	intermediate	intermediate	intermediate
GSM657666	5.41	1	low	low	low	low	low	low	low	low
GSM657677	1.66	1	low	low	low	low	low	low	low	low
GSM657608	1.3	1	low	low	low	low	low	low	low	low
GSM657659	6.32	0	low	low	low	low	low	low	low	low
GSM657562	2.37	0	intermediate	intermediate	intermediate	intermediate	intermediate	intermediate	intermediate	intermediate
GSM657625	1.56	1	intermediate	low	low	intermediate	intermediate	intermediate	intermediate	intermediate
GSM657530	4.51	0	intermediate	intermediate	intermediate	intermediate	intermediate	intermediate	intermediate	intermediate
GSM657532	1.72	1	intermediate	intermediate	intermediate	intermediate	intermediate	intermediate	intermediate	intermediate
GSM657533	3.99	0	low	low	low	low	low	low	low	low
GSM657534	2.51	1	intermediate	intermediate	intermediate	intermediate	intermediate	intermediate	intermediate	intermediate
GSM657535	3.77	0	intermediate	intermediate	intermediate	intermediate	intermediate	intermediate	intermediate	intermediate
GSM657536	2.45	1	intermediate	intermediate	intermediate	intermediate	intermediate	intermediate	intermediate	intermediate
GSM657537	3.58	0	intermediate	intermediate	intermediate	intermediate	intermediate	intermediate	intermediate	intermediate
GSM657539	3.49	0	intermediate	intermediate	low	intermediate	intermediate	intermediate	intermediate	intermediate
GSM657540	0.71	1	low	low	low	low	low	low	intermediate	low
GSM657542	2.3	1	intermediate	intermediate	intermediate	intermediate	intermediate	intermediate	intermediate	intermediate
GSM657545	7.33	0	intermediate	intermediate	intermediate	intermediate	intermediate	intermediate	intermediate	intermediate
GSM657546	2.94	0	intermediate	intermediate	intermediate	intermediate	intermediate	intermediate	intermediate	intermediate
GSM657547	1.03	1	low	low	low	low	low	low	low	low
GSM657549	0.17	1	intermediate	intermediate	intermediate	intermediate	intermediate	intermediate	intermediate	intermediate
GSM657550	1.47	1	intermediate	intermediate	intermediate	intermediate	intermediate	intermediate	intermediate	intermediate
GSM657552	2.37	1	intermediate	intermediate	intermediate	intermediate	intermediate	intermediate	intermediate	intermediate
GSM657553	3.7	0	intermediate	intermediate	intermediate	intermediate	intermediate	intermediate	intermediate	intermediate
GSM657554	6.29	1	intermediate	intermediate	intermediate	intermediate	intermediate	intermediate	intermediate	intermediate
GSM657555	2.93	0	intermediate	intermediate	intermediate	intermediate	intermediate	intermediate	intermediate	intermediate
GSM657557	2.71	0	low	low	low	low	low	low	low	low
GSM657558	2.84	1	intermediate	intermediate	intermediate	intermediate	intermediate	intermediate	intermediate	intermediate
GSM657560	2.1	0	intermediate	intermediate	intermediate	intermediate	intermediate	intermediate	intermediate	intermediate
GSM657563	2.48	0	intermediate	intermediate	intermediate	intermediate	intermediate	intermediate	intermediate	intermediate
GSM657564	2.3	0	intermediate	intermediate	intermediate	intermediate	intermediate	intermediate	intermediate	intermediate
GSM657565	2.16	1	intermediate	intermediate	intermediate	intermediate	intermediate	intermediate	intermediate	intermediate
GSM657567	2.23	0	intermediate	high	intermediate	intermediate	intermediate	intermediate	intermediate	intermediate
GSM657570	2.83	1	high	high	high	high	high	high	high	high
GSM657571	2.15	0	intermediate	intermediate	intermediate	intermediate	intermediate	intermediate	intermediate	intermediate
GSM657572	2.06	0	high	high	high	high	high	intermediate	intermediate	high
GSM657573	1.59	1	high	high	high	high	high	intermediate	high	high
GSM657574	1.89	0	low	low	low	low	low	low	low	low
GSM657577	2.96	1	high	high	intermediate	high	intermediate	high	intermediate	high
GSM657578	1.75	1	high	high	high	high	high	high	high	high
GSM657579	1.91	1	intermediate	intermediate	intermediate	intermediate	intermediate	intermediate	intermediate	intermediate
GSM657581	3.18	1	intermediate	intermediate	intermediate	intermediate	intermediate	intermediate	intermediate	intermediate
GSM657583	5.68	1	intermediate	intermediate	intermediate	intermediate	intermediate	intermediate	intermediate	intermediate
GSM657584	6.75	1	intermediate	low	intermediate	intermediate	intermediate	intermediate	intermediate	intermediate
GSM657587	3.64	1	intermediate	intermediate	intermediate	intermediate	intermediate	intermediate	intermediate	intermediate
GSM657588	5.15	1	intermediate	intermediate	intermediate	intermediate	intermediate	intermediate	intermediate	intermediate
GSM657589	0.62	1	low	low	low	low	low	low	low	low
GSM657590	13.5	0	intermediate	intermediate	intermediate	intermediate	intermediate	intermediate	intermediate	intermediate
GSM657591	0.59	1	intermediate	intermediate	intermediate	intermediate	intermediate	intermediate	intermediate	intermediate
GSM657592	3.12	1	low	low	low	low	low	low	low	low
GSM657593	0.21	1	intermediate	intermediate	intermediate	intermediate	intermediate	intermediate	intermediate	intermediate
GSM657594	13.1	0	intermediate	intermediate	intermediate	intermediate	intermediate	intermediate	intermediate	intermediate
GSM657595	0.99	1	intermediate	intermediate	intermediate	intermediate	intermediate	intermediate	intermediate	intermediate
GSM657596	3.95	1	high	high	high	high	high	high	high	high
GSM657600	8.64	1	intermediate	intermediate	intermediate	intermediate	intermediate	intermediate	intermediate	intermediate
GSM657601	1.94	1	intermediate	intermediate	intermediate	intermediate	intermediate	intermediate	intermediate	intermediate
GSM657602	2.2	1	intermediate	intermediate	intermediate	intermediate	intermediate	intermediate	intermediate	intermediate
GSM657603	1.72	1	high	intermediate	high	high	high	high	high	high
GSM657604	0.98	1	intermediate	intermediate	low	intermediate	intermediate	intermediate	intermediate	intermediate
GSM657605	7.88	1	low	intermediate	intermediate	low	low	intermediate	intermediate	intermediate
GSM657606	3.93	1	intermediate	intermediate	intermediate	intermediate	intermediate	intermediate	intermediate	intermediate
GSM657607	0.33	1	intermediate	intermediate	intermediate	intermediate	intermediate	intermediate	intermediate	intermediate
GSM657609	9.22	1	intermediate	intermediate	intermediate	intermediate	intermediate	intermediate	intermediate	intermediate
GSM657610	3.75	1	low	low	low	low	low	low	low	low
GSM657612	4.53	1	intermediate	intermediate	intermediate	intermediate	intermediate	intermediate	intermediate	intermediate
GSM657613	0.92	1	intermediate	intermediate	intermediate	intermediate	intermediate	intermediate	intermediate	intermediate
GSM657614	2.4	1	intermediate	intermediate	intermediate	intermediate	intermediate	intermediate	intermediate	intermediate
GSM657616	2.32	1	intermediate	intermediate	intermediate	intermediate	intermediate	intermediate	intermediate	intermediate
GSM657617	3.5	1	intermediate	intermediate	intermediate	intermediate	intermediate	intermediate	intermediate	intermediate
GSM657618	3.24	1	intermediate	intermediate	intermediate	intermediate	intermediate	intermediate	intermediate	intermediate
GSM657619	0.06	1	low	low	intermediate	intermediate	intermediate	intermediate	intermediate	intermediate
GSM657622	1.55	1	intermediate	intermediate	intermediate	intermediate	intermediate	intermediate	intermediate	intermediate
GSM657623	4.83	1	intermediate	intermediate	intermediate	intermediate	intermediate	intermediate	intermediate	intermediate
GSM657626	3.99	1	intermediate	low	low	low	low	low	low	low
GSM657627	0.31	1	intermediate	intermediate	intermediate	intermediate	intermediate	intermediate	intermediate	intermediate
GSM657629	2.89	1	intermediate	intermediate	intermediate	intermediate	low	intermediate	low	intermediate
GSM657630	7.85	1	low	low	low	low	low	low	low	low
GSM657633	6.51	1	high	high	high	high	high	high	high	high
GSM657635	2.74	1	intermediate	intermediate	intermediate	intermediate	intermediate	intermediate	intermediate	intermediate
GSM657638	3.95	1	intermediate	intermediate	intermediate	intermediate	intermediate	intermediate	intermediate	intermediate
GSM657642	10.09	0	low	low	low	low	low	low	intermediate	low
GSM657648	9.02	1	low	low	low	low	low	low	low	low
GSM657650	2.57	1	low	low	low	low	low	low	low	low
GSM657651	1.97	1	intermediate	low	low	low	low	low	low	low
GSM657655	2.62	1	low	low	low	low	low	low	low	low
GSM657657	2.53	1	intermediate	intermediate	intermediate	intermediate	intermediate	intermediate	intermediate	intermediate
GSM657658	1.98	1	intermediate	intermediate	intermediate	intermediate	intermediate	intermediate	intermediate	intermediate
GSM657668	7.43	1	low	low	low	low	low	low	low	low
GSM657678	0.88	1	intermediate	intermediate	intermediate	intermediate	high	intermediate	intermediate	intermediate
GSM657679	0.8	1	intermediate	intermediate	intermediate	intermediate	intermediate	intermediate	intermediate	intermediate
GSM657684	0.56	1	intermediate	intermediate	intermediate	intermediate	intermediate	intermediate	intermediate	intermediate
GSM657687	5.8	0	low	low	low	low	low	low	low	low
GSM657690	0.79	1	high	intermediate	intermediate	intermediate	intermediate	intermediate	intermediate	intermediate
GSM657691	5.43	0	intermediate	intermediate	intermediate	intermediate	intermediate	intermediate	intermediate	intermediate
GSM657693	5.4	1	intermediate	intermediate	intermediate	intermediate	intermediate	intermediate	intermediate	intermediate
GSM657694	2.54	1	intermediate	intermediate	intermediate	intermediate	intermediate	intermediate	intermediate	intermediate
GSM657695	4.67	1	intermediate	intermediate	intermediate	intermediate	intermediate	intermediate	intermediate	intermediate
GSM657696	5.27	0	intermediate	intermediate	intermediate	intermediate	intermediate	intermediate	intermediate	intermediate
GSM657697	0.52	1	intermediate	intermediate	intermediate	intermediate	intermediate	intermediate	intermediate	intermediate
GSM657698	4.88	0	intermediate	intermediate	intermediate	intermediate	intermediate	intermediate	intermediate	intermediate
GSM657699	0.71	1	high	high	high	high	high	high	high	high
GSM657701	4.89	0	intermediate	high	high	intermediate	intermediate	intermediate	intermediate	intermediate
GSM657702	7.97	0	low	low	low	low	low	low	low	low
GSM657703	4.46	0	intermediate	low	low	low	low	low	low	low
GSM657704	1.81	1	intermediate	intermediate	intermediate	intermediate	intermediate	intermediate	intermediate	intermediate
GSM657705	4.9	0	intermediate	intermediate	intermediate	intermediate	intermediate	intermediate	intermediate	intermediate
GSM657706	1.12	1	intermediate	intermediate	intermediate	intermediate	intermediate	intermediate	intermediate	intermediate
GSM657707	0.74	1	intermediate	intermediate	intermediate	intermediate	intermediate	intermediate	intermediate	intermediate
GSM657708	4.96	0	low	low	low	low	low	low	low	low
GSM657709	4.74	0	intermediate	intermediate	intermediate	intermediate	intermediate	intermediate	intermediate	intermediate
GSM657712	4.63	0	intermediate	intermediate	intermediate	intermediate	intermediate	intermediate	intermediate	intermediate
GSM657713	3.73	1	intermediate	intermediate	intermediate	intermediate	intermediate	intermediate	intermediate	intermediate
