# Supplementary material for: Big genomics and clinical data analytics strategies for precision cancer prognosis
Source: Sci Rep. 2016 Nov 7;6:36493. doi: 10.1038/srep36493 (PMC5098145; doi:10.1038/srep36493)
Supplement: Supplementary Information [file srep36493-s4.zip]

Archive with 21 entries (19 files):
- Supplementary codes and examplesGSO_VK/
- Supplementary codes and examplesGSO_VK/Codes_Data.xls
- Supplementary codes and examplesGSO_VK/Codes_Main_Results.xls
- Supplementary codes and examplesGSO_VK/Example_Results/
- Supplementary codes and examplesGSO_VK/Example_Results/Accuracy.pdf
- Supplementary codes and examplesGSO_VK/Example_Results/Distribution.pdf
- Supplementary codes and examplesGSO_VK/Example_Results/Survival Plots - KNN_scaled.pdf
- Supplementary codes and examplesGSO_VK/Example_Results/Survival Plots - LR_scaled.pdf
- Supplementary codes and examplesGSO_VK/Example_Results/Survival Plots - NN_scaled.pdf
- Supplementary codes and examplesGSO_VK/Example_Results/Survival Plots - Overall.pdf
- Supplementary codes and examplesGSO_VK/Example_Results/Survival Plots - PSVM_unscaled.pdf
- Supplementary codes and examplesGSO_VK/Example_Results/Survival Plots - RF_scaled.pdf
- Supplementary codes and examplesGSO_VK/Example_Results/Survival Plots - SVM_linear_scaled.pdf
- Supplementary codes and examplesGSO_VK/Example_Results/Survival Plots - SVM_rbf_scaled.pdf
- Supplementary codes and examplesGSO_VK/main.py.py
- Supplementary codes and examplesGSO_VK/misc_fns.py.py
- Supplementary codes and examplesGSO_VK/query_grp.txt
- Supplementary codes and examplesGSO_VK/query_psv.txt
- Supplementary codes and examplesGSO_VK/README.TXT
- Supplementary codes and examplesGSO_VK/ref_grp.txt
- Supplementary codes and examplesGSO_VK/ref_psv.txt
