# Supplementary material for: Big genomics and clinical data analytics strategies for precision cancer prognosis
Source: Sci Rep. 2016 Nov 7;6:36493. doi: 10.1038/srep36493 (PMC5098145; doi:10.1038/srep36493)
Supplement: Supplementary Information [file srep36493-s4.zip › Supplementary codes and examplesGSO_VK/Codes_Data.xls]

## Sheet: ref_psv
Variable Index (ith)	13-1489	04-1371	25-1878	20-1684	04-1365	04-1348	61-2111	13-1492	24-2020	13-1497	04-1364	61-2096	24-1419	61-2109	61-2098	29-1691	23-1121	59-2363	61-1728	23-2077	61-2087	13-1407	13-0794	59-2351	24-1467	2051-09-01	23-1118	23-1119	24-2019	61-1907	24-0981	24-1469	29-1697	20-1685	24-2027	61-2094	09-1668	04-1336	61-1995	23-2078	04-1542	31-1950	04-1350	61-1903	24-1549	30-1860	09-1667	23-1028	13-0801
1	-3.42935	-3.42935	-3.42935	-3.42935	-3.42935	-3.42935	-3.42935	-3.42935	-3.42935	-3.42935	-3.42935	-3.42935	-3.42935	-3.42935	-3.42935	-3.42935	-3.42935	-3.42935	-3.42935	-3.42935	-3.42935	-3.42935	-3.42935	-3.42935	-3.42935	-3.42935	-3.42935	-3.42935	-3.42935	-3.42935	-3.42935	-3.42935	-3.42935	-3.42935	-3.42935	-3.42935	-3.42935	-3.42935	3.42935	-3.42935	-3.42935	-3.42935	-3.42935	-3.42935	-3.42935	-3.42935	-3.42935	-3.42935	-3.42935
2	-6.55309	-6.55309	-6.55309	-6.55309	-6.55309	-6.55309	-6.55309	-6.55309	-6.55309	-6.55309	-6.55309	-6.55309	-6.55309	-6.55309	-6.55309	-6.55309	-6.55309	-6.55309	-6.55309	-6.55309	-6.55309	-6.55309	-6.55309	-6.55309	-6.55309	-6.55309	-6.55309	-6.55309	-6.55309	-6.55309	-6.55309	-6.55309	-6.55309	-6.55309	-6.55309	-6.55309	-6.55309	-6.55309	0.305607	-6.55309	-6.55309	-6.55309	-6.55309	-6.55309	-6.55309	-6.55309	-6.55309	-6.55309	-6.55309
3	-9.62454	-3.48163	-9.62454	-9.62454	-9.62454	-9.62454	-9.62454	-3.48163	-9.62454	-9.62454	-3.48163	-9.62454	-9.62454	-9.62454	-3.48163	-3.48163	-3.48163	-9.62454	-3.48163	-9.62454	-9.62454	-9.62454	-3.48163	-3.48163	-9.62454	-3.48163	-3.48163	-3.48163	-9.62454	-9.62454	-3.48163	-9.62454	-3.48163	-9.62454	-3.48163	-3.48163	-3.48163	-9.62454	-2.76585	-3.48163	-3.48163	-9.62454	-9.62454	-3.48163	-9.62454	-3.48163	-3.48163	-3.48163	-3.48163
4	-12.6485	-6.50556	-12.6485	-12.6485	-12.6485	-12.6485	-12.6485	-6.50556	-12.6485	-12.6485	-0.457701	-12.6485	-6.60061	-12.6485	-6.50556	-6.50556	-6.50556	-12.6485	-6.50556	-12.6485	-12.6485	-12.6485	-6.50556	-6.50556	-12.6485	-6.50556	-6.50556	-6.50556	-12.6485	-12.6485	-6.50556	-12.6485	-0.457701	-12.6485	-0.457701	-6.50556	-6.50556	-12.6485	-5.78978	-6.50556	-6.50556	-12.6485	-12.6485	-6.50556	-12.6485	-6.50556	-6.50556	-6.50556	-6.50556
5	-15.5769	-9.43395	-15.5769	-9.72009	-15.5769	-15.5769	-15.5769	-9.43395	-9.72009	-15.5769	-3.38609	-15.5769	-9.529	-9.72009	-9.43395	-9.43395	-9.43395	-9.72009	-9.43395	-9.72009	-9.72009	-9.72009	-3.57717	-3.57717	-15.5769	-3.57717	-9.43395	-9.43395	-15.5769	-9.72009	-9.43395	-15.5769	-3.38609	-15.5769	-3.38609	-9.43395	-3.57717	-15.5769	-8.71817	-3.57717	-3.57717	-15.5769	-15.5769	-3.57717	-15.5769	-9.43395	-3.57717	-9.43395	-9.43395
6	-18.3815	-12.2386	-18.3815	-12.5248	-18.3815	-12.7722	-18.3815	-12.2386	-12.5248	-18.3815	-6.19077	-18.3815	-12.3337	-12.5248	-12.2386	-12.2386	-12.2386	-12.5248	-12.2386	-12.5248	-12.5248	-12.5248	-6.38185	-6.38185	-18.3815	-6.38185	-12.2386	-12.2386	-18.3815	-12.5248	-12.2386	-18.3815	-6.19077	-18.3815	-6.19077	-12.2386	-6.38185	-18.3815	-11.5228	-6.38185	-6.38185	-18.3815	-18.3815	-0.772492	-12.7722	-12.2386	-6.38185	-12.2386	-6.62927
7	-15.5818	-15.0384	-21.1813	-15.3245	-15.5818	-15.5719	-21.1813	-15.0384	-15.3245	-21.1813	-8.99051	-21.1813	-15.1334	-15.3245	-15.0384	-15.0384	-15.0384	-15.3245	-15.0384	-15.3245	-15.3245	-15.3245	-9.1816	-9.1816	-21.1813	-9.1816	-15.0384	-15.0384	-21.1813	-15.3245	-15.0384	-15.5818	-8.99051	-21.1813	-8.99051	-15.0384	-9.1816	-21.1813	-14.3226	-9.1816	-9.1816	-15.5818	-21.1813	-3.57223	-15.5719	-15.0384	-9.1816	-15.0384	-9.42901
8	-18.3744	-17.8309	-23.9738	-18.1171	-18.3744	-18.3645	-23.9738	-17.8309	-18.1171	-23.9738	-11.7831	-18.3887	-12.3409	-12.5319	-12.2458	-17.8309	-17.8309	-18.1171	-12.2458	-12.5319	-12.5319	-12.5319	-11.9742	-6.38903	-23.9738	-11.9742	-12.2458	-17.8309	-18.3887	-18.1171	-12.2458	-12.7892	-11.7831	-23.9738	-11.7831	-12.2458	-6.38903	-18.3887	-11.53	-6.38903	-6.38903	-18.3744	-18.3887	-0.779671	-18.3645	-12.2458	-6.38903	-12.2458	-12.2216
9	-21.0876	-20.5442	-26.6871	-20.8303	-21.0876	-21.0777	-26.6871	-20.5442	-20.8303	-26.6871	-14.4963	-21.102	-15.0541	-15.2452	-14.9591	-20.5442	-20.5442	-20.8303	-14.9591	-15.2452	-15.2452	-15.2452	-14.6874	-9.10229	-26.6871	-14.6874	-14.9591	-20.5442	-21.102	-20.8303	-14.9591	-15.5025	-14.4963	-26.6871	-14.4963	-14.9591	-9.10229	-21.102	-14.2433	-9.10229	-9.10229	-21.0876	-21.102	-3.49293	-21.0777	-14.9591	-9.10229	-14.9591	-14.9348
10	-23.7602	-23.2168	-29.3597	-23.5029	-23.7602	-23.7503	-24.0145	-23.2168	-23.5029	-29.3597	-17.1689	-23.7746	-17.7267	-17.9178	-12.2865	-17.8716	-23.2168	-23.5029	-17.6317	-17.9178	-17.9178	-17.9178	-17.36	-11.7749	-29.3597	-17.36	-17.6317	-23.2168	-23.7746	-23.5029	-17.6317	-18.1751	-17.1689	-24.0145	-11.8237	-12.2865	-11.7749	-23.7746	-16.9159	-6.42968	-11.7749	-18.415	-23.7746	-6.16553	-18.4051	-17.6317	-11.7749	-17.6317	-12.2622
11	-26.4204	-25.877	-32.0199	-26.1631	-26.4204	-26.4105	-26.6747	-25.877	-26.1631	-32.0199	-19.8291	-26.4348	-20.3869	-20.578	-14.9466	-20.5318	-25.877	-26.1631	-20.2919	-20.578	-20.578	-20.578	-20.0202	-14.4351	-32.0199	-20.0202	-20.2919	-25.877	-26.4348	-26.1631	-20.2919	-20.8353	-19.8291	-26.6747	-14.4839	-14.9466	-14.4351	-26.4348	-19.5761	-9.08986	-14.4351	-21.0752	-26.4348	-8.82571	-21.0653	-20.2919	-14.4351	-20.2919	-14.9224
12	-29.0603	-28.5169	-34.6598	-28.803	-29.0603	-29.0504	-29.3146	-28.5169	-28.803	-34.6598	-22.469	-29.0746	-23.0268	-23.2179	-17.5865	-23.1716	-28.5169	-28.803	-22.9317	-23.2179	-23.2179	-23.2179	-22.6601	-17.075	-29.38	-22.6601	-22.9317	-28.5169	-29.0746	-28.803	-22.9317	-23.4752	-22.469	-29.3146	-17.1238	-17.5865	-17.075	-29.0746	-22.216	-11.7297	-17.075	-23.7151	-29.0746	-11.4656	-23.7052	-22.9317	-17.075	-22.9317	-17.5623
13	-31.6195	-31.076	-37.2189	-31.3622	-31.6195	-31.6096	-31.8737	-31.076	-31.3622	-37.2189	-25.0282	-31.6338	-25.5859	-25.777	-20.1457	-25.7308	-31.076	-31.3622	-25.4909	-25.777	-25.777	-25.777	-25.2192	-19.6341	-31.9392	-25.2192	-25.4909	-31.076	-26.5155	-31.3622	-25.4909	-20.916	-25.0282	-31.8737	-19.6829	-20.1457	-19.6341	-31.6338	-24.7751	-14.2889	-19.6341	-26.2742	-31.6338	-14.0248	-26.2644	-25.4909	-19.6341	-25.4909	-20.1214
14	-34.1645	-33.6211	-39.764	-33.9072	-34.1645	-34.1546	-34.4188	-28.531	-28.8171	-39.764	-22.4831	-34.1789	-28.131	-28.3221	-22.6907	-28.2759	-33.6211	-28.8171	-28.036	-28.3221	-28.3221	-28.3221	-27.7643	-22.1792	-34.4842	-27.7643	-28.036	-33.6211	-29.0605	-33.9072	-28.036	-23.4611	-27.5732	-34.4188	-22.228	-17.6006	-22.1792	-34.1789	-22.2301	-16.834	-22.1792	-28.8193	-29.0888	-16.5698	-28.8094	-28.036	-22.1792	-28.036	-22.6665
15	-36.6322	-36.0888	-42.2317	-36.3749	-36.6322	-36.6224	-36.8865	-30.9987	-31.2848	-42.2317	-24.9508	-36.6466	-30.5987	-30.7898	-25.1585	-30.7436	-36.0888	-31.2848	-30.5037	-30.7898	-30.7898	-30.7898	-30.232	-24.6469	-36.952	-30.232	-30.5037	-36.0888	-31.5283	-36.3749	-30.5037	-25.9288	-30.0409	-36.8865	-24.6957	-20.0683	-24.6469	-36.6466	-24.6978	-19.3017	-24.6469	-31.287	-31.5565	-19.0375	-31.2771	-30.5037	-24.6469	-30.5037	-25.1342
16	-34.1661	-33.6226	-44.6979	-33.9088	-34.1661	-39.0885	-39.3527	-33.4649	-33.751	-39.7655	-22.4847	-34.1804	-33.0649	-28.3236	-22.6923	-33.2098	-33.6226	-33.751	-28.0375	-28.3236	-28.3236	-28.3236	-27.7659	-27.1131	-34.4858	-32.6982	-32.9699	-33.6226	-29.0621	-33.9088	-28.0375	-23.4626	-27.5748	-34.4203	-22.2295	-22.5345	-27.1131	-39.1128	-27.164	-21.7679	-22.1807	-28.8208	-29.0903	-21.5037	-28.811	-32.9699	-27.1131	-32.9699	-27.6004
17	-36.6299	-31.1588	-47.1617	-36.3726	-36.6299	-36.6247	-41.8165	-35.9287	-31.2872	-42.2294	-24.9485	-36.6442	-35.5287	-30.7875	-25.1561	-35.6736	-31.1588	-36.2148	-30.5013	-30.7875	-30.7875	-25.8598	-30.2297	-29.5769	-36.9496	-35.162	-35.4337	-36.0865	-26.5983	-36.3726	-30.5013	-25.9264	-25.1109	-36.8841	-24.6934	-24.9983	-29.5769	-41.5766	-29.6278	-24.2317	-19.7169	-31.2847	-31.5541	-19.0399	-31.2748	-35.4337	-29.5769	-35.4337	-30.0642
18	-39.0886	-33.6175	-49.6204	-38.8313	-39.0886	-39.0834	-39.3578	-38.3874	-33.7459	-44.6881	-27.4072	-39.103	-37.9874	-28.3288	-22.6974	-38.1323	-33.6175	-33.7561	-28.0426	-33.2462	-28.3288	-28.3185	-27.771	-32.0356	-39.4083	-37.6207	-37.8924	-38.5452	-24.1395	-33.9139	-32.96	-28.3851	-27.5696	-39.3429	-22.2347	-22.5396	-27.1182	-39.1179	-27.1691	-21.773	-22.1756	-33.7434	-34.0128	-21.4986	-33.7335	-32.975	-32.0356	-32.975	-27.6055
19	-41.4631	-35.992	-47.2459	-41.2058	-41.4631	-41.4579	-41.7323	-40.7619	-36.1204	-47.0626	-29.7817	-36.7284	-35.6129	-30.7033	-25.0719	-40.5068	-35.992	-36.1306	-30.4171	-35.6207	-30.7033	-30.693	-30.1455	-34.4101	-37.0338	-39.9952	-40.2669	-36.1707	-26.5141	-31.5394	-35.3345	-30.7596	-29.9441	-41.7174	-24.6092	-24.9141	-29.4927	-41.4924	-29.5436	-24.1475	-24.5501	-31.3689	-31.6383	-23.8731	-36.108	-35.3495	-34.4101	-30.6005	-29.98
20	-43.8269	-38.3559	-49.6098	-43.5696	-43.8269	-43.8218	-44.0961	-43.1257	-38.4842	-49.4264	-32.1455	-39.0923	-37.9768	-33.0671	-27.4358	-42.8706	-33.6282	-38.4945	-32.781	-37.9845	-33.0671	-33.0569	-32.5093	-36.774	-39.3977	-42.3591	-42.6307	-33.8068	-28.8779	-33.9032	-37.6984	-33.1235	-32.308	-44.0812	-26.973	-27.278	-31.8565	-43.8562	-27.1797	-26.5113	-26.914	-33.7327	-34.0022	-26.2369	-38.4718	-37.7133	-36.774	-32.9643	-32.3439
21	-46.1874	-40.7163	-51.9702	-45.9301	-46.1874	-46.1822	-46.4566	-45.4862	-40.8447	-51.7869	-34.506	-41.4527	-40.3372	-35.4276	-29.7962	-45.2311	-35.9886	-40.8549	-35.1414	-40.345	-35.4276	-35.4173	-34.8698	-39.1344	-41.7581	-44.7195	-44.9912	-36.1673	-31.2383	-36.2637	-40.0588	-35.4839	-34.6684	-46.4416	-29.3335	-29.6384	-34.217	-46.2167	-29.5402	-28.8718	-29.2744	-36.0932	-36.3626	-28.5974	-36.1114	-35.3529	-39.1344	-35.3248	-34.7043
22	-48.4855	-43.0144	-49.6721	-48.2282	-48.4855	-48.4803	-44.1584	-43.1881	-38.5465	-49.4887	-36.8041	-43.7509	-38.0391	-37.7257	-32.0943	-42.933	-38.2867	-38.5568	-37.4396	-38.0468	-33.1294	-33.1192	-32.5716	-36.8363	-39.46	-42.4214	-42.693	-38.4654	-33.5365	-33.9655	-37.7607	-33.1858	-32.3703	-44.1435	-27.0353	-31.9366	-31.9189	-43.9185	-27.242	-31.1699	-26.9763	-38.3913	-34.0645	-26.2992	-33.8133	-37.651	-36.8363	-33.0266	-32.4062
23	-50.7684	-45.2973	-47.3892	-50.5111	-50.7684	-50.7632	-41.8756	-45.4709	-40.8294	-51.7716	-39.087	-46.0337	-35.7562	-40.0086	-34.3772	-45.2158	-40.5696	-36.2739	-39.7224	-35.764	-35.4123	-35.402	-34.8545	-39.1191	-37.1771	-44.7043	-40.4102	-40.7483	-35.8193	-36.2484	-35.4778	-35.4687	-34.6532	-46.4264	-29.3182	-34.2194	-34.2017	-46.2014	-29.5249	-33.4528	-24.6934	-40.6742	-31.7816	-28.5821	-36.0961	-39.9339	-39.1191	-35.3095	-34.689
24	-52.974	-47.5029	-45.1836	-48.3055	-48.5628	-48.5576	-44.0812	-43.2653	-43.035	-49.566	-41.2926	-43.8282	-37.9618	-37.803	-36.5828	-43.0102	-42.7752	-34.0683	-37.5168	-33.5584	-33.2067	-33.1965	-32.6489	-36.9135	-34.9715	-42.4987	-38.2046	-38.5427	-33.6138	-34.0428	-33.2722	-33.2631	-32.4476	-44.2208	-31.5238	-32.0139	-31.9961	-43.9958	-31.7305	-31.2472	-26.899	-38.4686	-33.9872	-26.3765	-33.8905	-37.7283	-36.9135	-33.1039	-32.4835
25	-55.1303	-49.6592	-47.3399	-50.4618	-50.7191	-50.7139	-46.2374	-45.4216	-45.1913	-51.7223	-43.4489	-45.9844	-40.1181	-39.9592	-38.7391	-45.1665	-44.9315	-36.2246	-39.6731	-35.7146	-35.363	-35.3527	-34.8052	-39.0698	-37.1278	-44.655	-40.3609	-36.3864	-35.77	-36.1991	-35.4285	-35.4194	-34.6039	-46.3771	-33.6801	-34.1701	-34.1524	-46.1521	-33.8868	-33.4035	-29.0553	-40.6249	-36.1435	-28.5328	-36.0468	-39.8846	-39.0698	-35.2602	-34.6397
26	-57.2463	-51.7752	-49.456	-52.5779	-52.8352	-52.83	-48.3535	-47.5377	-47.3073	-53.8384	-45.5649	-48.1005	-38.002	-42.0753	-40.8551	-47.2826	-47.0476	-38.3407	-41.7892	-37.8307	-37.479	-37.4688	-36.9213	-41.1859	-39.2439	-46.771	-42.4769	-38.5025	-37.8861	-38.3152	-37.5446	-37.5354	-36.7199	-48.4931	-35.7961	-36.2862	-36.2685	-44.036	-36.0028	-35.5195	-31.1713	-42.7409	-38.2595	-30.6489	-38.1629	-42.0006	-41.1859	-37.3762	-36.7558
27	-59.3411	-53.87	-51.5507	-54.6726	-54.9299	-54.9247	-50.4483	-49.6324	-49.4021	-55.9331	-47.6597	-50.1953	-40.0968	-44.1701	-42.9499	-49.3773	-49.1423	-40.4354	-43.8839	-39.9255	-39.5738	-39.5636	-39.016	-43.2807	-41.3386	-48.8658	-44.5717	-40.5972	-39.9809	-40.4099	-39.6393	-39.6302	-38.8147	-50.5879	-37.8909	-38.381	-38.3632	-46.1308	-38.0976	-33.4248	-33.2661	-44.8357	-40.3543	-32.7436	-40.2576	-44.0954	-43.2807	-39.471	-38.8506
28	-61.4221	-55.951	-53.6317	-56.7536	-52.8489	-52.8437	-52.5293	-51.7134	-51.4831	-53.8521	-49.7407	-48.1143	-42.1778	-42.0891	-45.0309	-51.4583	-51.2233	-42.5164	-45.9649	-42.0065	-41.6548	-37.4826	-41.097	-41.1996	-43.4196	-46.7848	-42.4907	-42.6782	-42.0619	-38.3289	-41.7203	-37.5492	-40.8957	-48.5069	-39.9719	-36.3	-36.2822	-44.0498	-36.0166	-35.5058	-35.3471	-46.9167	-42.4353	-30.6626	-38.1766	-42.0144	-41.1996	-37.39	-36.7696
29	-59.3698	-58.0033	-51.5794	-58.8059	-54.9012	-54.896	-54.5816	-53.7657	-53.5354	-55.9044	-51.793	-50.1666	-44.2301	-44.1414	-47.0832	-53.5106	-53.2756	-44.5687	-43.9126	-39.9542	-43.7071	-39.5348	-43.1493	-43.2519	-45.4719	-48.8371	-44.543	-40.6259	-44.1142	-36.2766	-43.7726	-39.6015	-42.948	-50.5592	-42.0242	-38.3522	-38.3345	-46.1021	-38.0689	-37.5581	-33.2948	-44.8644	-40.383	-32.7149	-40.2289	-39.9621	-43.2519	-35.3377	-38.8218
30	-61.4133	-60.0468	-53.6229	-60.8494	-52.8577	-52.8525	-56.6251	-55.8092	-55.5789	-53.8609	-49.7495	-48.123	-46.2736	-46.1849	-49.1267	-55.5541	-55.3191	-46.6122	-45.9561	-41.9977	-41.6636	-41.5784	-45.1928	-41.2084	-43.4284	-50.8806	-42.4995	-38.5824	-42.0706	-34.2331	-41.7291	-41.645	-44.9915	-48.5157	-44.0677	-36.3087	-36.291	-44.0586	-36.0254	-35.5146	-35.3383	-42.8209	-42.4265	-30.6714	-42.2724	-42.0056	-41.2084	-33.2942	-36.7783
31	-63.398	-62.0315	-55.6076	-62.8341	-54.8423	-54.8372	-58.6097	-57.7939	-53.5942	-55.8455	-51.7341	-50.1077	-48.2582	-48.1695	-51.1114	-53.5695	-57.3038	-48.5969	-47.9408	-43.9823	-43.6482	-43.563	-47.1775	-39.2238	-45.413	-48.8959	-44.4841	-40.5671	-44.0553	-36.2178	-43.7138	-43.6296	-46.9761	-50.5003	-46.0523	-38.2934	-38.2757	-46.0432	-38.01	-37.4992	-37.3229	-44.8055	-44.4112	-32.6561	-44.2571	-43.9903	-43.1931	-35.2788	-38.763
32	-65.3586	-63.9921	-57.5682	-60.8734	-56.803	-52.8765	-60.5704	-59.7545	-55.5549	-53.8849	-53.6948	-52.0683	-50.2189	-50.1302	-53.072	-55.5301	-55.3431	-50.5575	-45.9802	-45.943	-45.6089	-41.6024	-49.1381	-41.1844	-43.4524	-50.8566	-42.5235	-42.5277	-46.0159	-38.1784	-45.6744	-45.5903	-48.9368	-48.5397	-48.013	-40.254	-40.2363	-44.0826	-39.9707	-39.4599	-39.2836	-42.8449	-42.4505	-34.6167	-42.2965	-45.9509	-45.1537	-37.2395	-40.7236
33	-67.3135	-62.0372	-59.5231	-58.9185	-58.7579	-54.8314	-58.6155	-57.7997	-53.6	-51.93	-51.7399	-54.0232	-48.264	-52.0851	-51.1171	-53.5753	-53.3882	-48.6026	-47.935	-43.9881	-47.5638	-43.5572	-47.1832	-43.1393	-45.4073	-48.9017	-44.4784	-40.5728	-44.0611	-36.2235	-43.7195	-43.6354	-46.9819	-46.5848	-46.0581	-42.2089	-42.1912	-42.1277	-41.9256	-41.4148	-41.2385	-40.89	-44.4054	-36.5716	-40.3416	-43.996	-43.1989	-35.2846	-38.7688
34	-69.234	-63.9578	-57.6026	-60.8391	-60.6784	-56.7519	-56.695	-55.8791	-55.5205	-50.0095	-53.6604	-52.1027	-50.1845	-50.1645	-53.0377	-51.6547	-51.4677	-50.5232	-46.0145	-45.9086	-45.6432	-45.4778	-49.1038	-45.0599	-43.4867	-46.9812	-46.3989	-38.6523	-45.9816	-38.1441	-45.6401	-45.5559	-45.0614	-44.6643	-44.1376	-40.2884	-40.2707	-40.2071	-40.005	-39.4942	-39.3179	-42.8105	-42.4849	-38.4921	-42.2621	-42.0755	-41.2783	-37.2052	-36.8482
35	-71.1523	-65.8761	-59.5209	-62.7574	-62.5967	-58.6702	-58.6133	-57.7974	-57.4389	-51.9278	-55.5787	-54.021	-52.1028	-52.0828	-54.956	-53.573	-53.386	-52.4415	-47.9328	-47.8269	-47.5615	-47.3961	-51.0221	-46.9782	-45.405	-48.8995	-48.3172	-40.5706	-47.8999	-40.0624	-47.5584	-47.4742	-46.9797	-46.5826	-46.0559	-42.2067	-42.189	-42.1254	-41.9233	-41.4125	-41.2362	-44.7288	-44.4032	-40.4104	-44.1804	-43.9938	-43.1966	-39.1235	-38.7665
36	-73.0545	-67.7783	-57.6187	-60.8552	-60.6945	-60.5724	-56.711	-59.6996	-59.3411	-53.83	-57.4809	-52.1188	-50.2006	-50.1806	-53.0538	-51.6708	-51.4838	-50.5393	-46.0306	-45.9247	-45.6593	-49.2983	-49.1199	-45.0759	-43.5028	-46.9972	-46.415	-42.4728	-45.9977	-41.9646	-45.6562	-45.572	-45.0775	-44.6804	-44.1537	-40.3045	-40.2868	-40.2232	-40.0211	-39.5103	-39.334	-42.8266	-42.501	-38.5082	-42.2782	-42.0916	-41.2944	-37.2212	-40.6687
37	-74.9437	-65.8891	-59.5078	-58.9661	-58.8054	-58.6833	-58.6002	-57.8105	-57.4519	-55.7191	-55.5918	-54.0079	-52.0898	-52.0697	-51.1646	-49.7817	-49.5947	-48.6502	-47.9197	-47.8139	-47.5484	-47.4092	-47.2307	-46.9651	-45.392	-45.1081	-44.5259	-44.3619	-44.1086	-43.8537	-43.7671	-43.6829	-43.1883	-42.7912	-42.2645	-42.1936	-42.1759	-42.1124	-41.9103	-41.3994	-41.2232	-40.9375	-40.6118	-40.3974	-40.3891	-40.2025	-39.4053	-39.1104	-38.7796
[truncated: 206 more columns]

## Sheet: ref_grp
SampleID	Time	Event	Reference Risk Grp
04-1331	3.35342	1	intermediate
04-1332	3.41644	1	high
04-1336	4.09589	0	low
04-1337	0.167123	1	high
04-1338	3.88493	0	intermediate
04-1342	1.54247	1	intermediate
04-1346	5.45753	0	low
04-1347	5.25479	0	low
04-1348	4.06301	1	low
04-1349	1.79726	1	intermediate
04-1350	5.33151	1	low
04-1356	4.10685	1	intermediate
04-1361	2.70959	0	intermediate
04-1362	3.69315	1	low
04-1364	2.80548	1	low
04-1365	6.37808	0	low
04-1371	6.86301	0	low
04-1514	4.71233	1	low
04-1517	1.66575	1	high
04-1542	7.01644	1	low
04-1646	2.32329	1	high
04-1648	2.3863	1	intermediate
04-1651	3.01918	1	low
09-0364	2.43014	1	intermediate
09-0365	0.789041	1	intermediate
09-0366	4.81096	1	intermediate
09-0367	1.49589	1	intermediate
09-0369	2.96164	1	intermediate
09-1659	0.830137	1	intermediate
09-1662	7.44384	1	low
09-1664	6.2411	1	intermediate
09-1666	4.79726	0	low
09-1667	5.15616	0	low
09-1668	4.6137	0	low
09-1670	1.49863	0	low
09-1672	0.487671	0	high
09-1673	0.252055	0	low
09-1674	0.712329	0	low
2044-09-01	0.509589	0	low
2045-09-01	2.92877	1	intermediate
2051-09-01	5.25753	0	low
2054-09-01	1.74247	1	low
2056-09-01	1.03836	0	intermediate
10-0925	4.52603	1	low
13-0714	0.517808	1	intermediate
13-0717	2.04932	1	low
13-0720	3.71233	1	intermediate
13-0725	1.03288	1	intermediate
13-0726	2.58904	1	high
13-0727	1.26575	1	intermediate
13-0757	0.931507	1	intermediate
13-0758	0.947945	1	high
13-0760	0.961644	1	intermediate
13-0794	2.52877	0	low
13-0797	0.726027	0	low
13-0799	0.649315	0	low
13-0801	0.690411	0	low
13-0802	0.682192	0	intermediate
13-0893	3.6137	1	intermediate
13-0900	4.75616	0	intermediate
13-0901	1.6137	0	intermediate
13-0905	3.9863	0	low
13-0908	3.73699	0	high
13-1403	0.906849	0	intermediate
13-1405	0.613699	0	high
13-1407	0.50411	0	low
13-1408	0.493151	0	high
13-1409	0.569863	0	low
13-1411	0.350685	0	high
13-1477	4.55068	1	intermediate
13-1481	7.25479	1	low
13-1482	5.14247	1	low
13-1483	2.44932	1	intermediate
13-1484	8.16986	0	low
13-1487	1.86575	1	intermediate
13-1488	5.90137	1	low
13-1489	6.90685	0	low
13-1491	4.36986	1	intermediate
13-1492	6.12877	0	low
13-1495	4.10137	0	low
13-1496	0.353425	1	intermediate
13-1497	4.52603	0	low
13-1498	3.13425	0	intermediate
13-1499	3.19726	0	intermediate
13-1500	1.16438	1	intermediate
13-1501	2.73699	0	intermediate
13-1504	1.38082	0	intermediate
13-1505	0.350685	0	intermediate
13-1507	0.39726	0	intermediate
13-1509	0.345205	0	low
13-1510	0.213699	0	low
13-1511	0.323288	0	intermediate
13-1512	0.257534	0	intermediate
13-2060	0.715068	0	intermediate
20-0987	1.92055	1	intermediate
20-0990	2.16164	0	low
20-0991	2.18356	0	intermediate
20-1682	2.29041	0	intermediate
20-1684	1.58904	0	low
20-1685	1.38904	0	low
20-1687	0.221918	0	intermediate
23-1021	3.96164	1	intermediate
23-1022	3.54247	1	low
23-1023	3.37808	0	intermediate
23-1026	2.23562	0	intermediate
23-1027	2.64384	1	intermediate
23-1028	4.11781	0	low
23-1029	0.734247	0	intermediate
23-1030	2.42466	0	intermediate
23-1031	1.5726	1	intermediate
23-1032	0.186301	1	intermediate
23-1111	0.268493	0	intermediate
23-1113	2.6	1	intermediate
23-1116	0.380822	0	high
23-1118	7.16712	0	low
23-1119	10.8301	0	low
23-1120	0.356164	0	intermediate
23-1121	0.531507	0	low
23-1122	3.25753	1	intermediate
23-1123	2.78904	1	intermediate
23-1124	4.84384	1	intermediate
23-2072	2.07945	1	high
23-2077	9.65753	0	low
23-2078	7.29041	0	low
23-2081	6.41644	1	intermediate
23-2084	4.15342	1	low
24-0968	1.63562	1	intermediate
24-0970	0.969863	1	intermediate
24-0975	1.81644	1	high
24-0979	3.46301	1	intermediate
24-0981	2.80822	1	low
24-0982	1.86027	1	intermediate
24-1104	5.29589	1	high
24-1105	3.95068	1	intermediate
24-1413	0.526027	0	low
24-1416	0.531507	0	intermediate
24-1417	0.652055	0	low
24-1418	0.665753	0	intermediate
24-1419	0.654795	0	low
24-1422	0.0630137	1	high
24-1423	0.520548	0	low
24-1424	0.50137	0	intermediate
24-1427	0.4	0	intermediate
24-1428	0.306849	0	low
24-1430	2.36164	1	intermediate
24-1431	1.59726	1	intermediate
24-1434	1.55616	1	high
24-1435	3.6274	1	intermediate
24-1436	0.712329	1	intermediate
24-1463	6.07671	1	intermediate
24-1464	1.03836	1	intermediate
24-1466	3.76164	1	intermediate
24-1467	8.83288	1	low
24-1469	0.758904	0	low
24-1470	0.284932	0	intermediate
24-1471	0.0986301	0	intermediate
24-1474	1.84932	1	intermediate
24-1544	2.24658	1	intermediate
24-1545	4.78082	1	intermediate
24-1546	5.35616	1	high
24-1548	1.35068	1	low
24-1549	4.71507	1	low
24-1550	3.42192	1	high
24-1551	4.32603	1	low
24-1553	4.8411	1	intermediate
24-1557	3.32329	1	intermediate
24-1558	1.6274	1	intermediate
24-1562	3.79178	1	intermediate
24-1563	3.97534	1	intermediate
24-1564	2.15616	1	intermediate
24-1565	0.854795	1	intermediate
24-1567	1.43562	1	low
24-1603	7.51233	1	low
24-1604	7.36164	1	low
24-1616	3.1863	1	intermediate
24-1842	0.693151	0	intermediate
24-1843	0.290411	0	low
24-1844	0.309589	0	intermediate
24-1847	0.939726	0	low
24-1849	0.479452	0	high
24-1850	0.457534	0	intermediate
24-1920	0.816438	0	intermediate
24-1924	2.51781	1	intermediate
24-2019	0.405479	0	low
24-2020	12.6658	1	low
24-2023	3.73699	1	intermediate
24-2024	4.84658	1	intermediate
24-2026	2.90137	1	intermediate
24-2027	9.13973	1	low
24-2038	3.70685	1	intermediate
24-2254	4.75616	1	intermediate
24-2261	0.0657534	1	intermediate
24-2288	0.0684932	1	intermediate
24-2289	5.6137	1	intermediate
24-2290	3.01918	1	intermediate
24-2297	4.65479	1	intermediate
25-1312	0.0849315	1	intermediate
25-1313	2.24384	1	high
25-1314	2.66575	1	intermediate
25-1316	3.08493	1	intermediate
25-1317	0.0849315	1	intermediate
25-1318	2.91507	1	high
25-1319	5.41644	1	low
25-1320	3.07945	1	intermediate
25-1321	2.83014	1	intermediate
25-1322	0.249315	1	intermediate
25-1323	1	1	intermediate
25-1324	2.83562	1	intermediate
25-1325	2.67397	1	intermediate
25-1326	2.5863	1	high
25-1328	5.42192	1	high
25-1329	0.246575	1	high
25-1623	1.54795	1	high
25-1625	1.50137	1	high
25-1627	0.030137	1	intermediate
25-1630	0.654795	1	intermediate
25-1631	0.0246575	1	intermediate
25-1633	5.04932	1	intermediate
25-1635	4.26849	1	intermediate
25-1870	1.24384	1	intermediate
25-1878	7.08767	1	low
25-2042	1.08493	1	high
25-2391	4.08767	1	low
25-2392	0.0849315	1	intermediate
25-2393	3.16986	1	intermediate
25-2396	0.252055	1	low
25-2397	1	1	high
25-2398	3.75068	1	intermediate
25-2399	1.66575	1	high
25-2400	3.50137	1	intermediate
25-2401	0.246575	1	intermediate
25-2408	2.58082	1	intermediate
29-1688	6.5726	1	low
29-1691	3.93151	1	low
29-1693	8.47945	0	intermediate
29-1694	3.21096	1	high
29-1695	0.0657534	1	high
29-1696	2.80822	1	intermediate
29-1697	2.59726	1	low
29-1698	5.69041	0	intermediate
29-1699	0.0438356	1	intermediate
29-1701	1.40822	1	intermediate
29-1702	1.55342	1	intermediate
29-1705	1.52055	1	intermediate
29-1707	3.49589	0	low
29-1710	2.43562	1	high
29-1711	2.88493	0	low
29-1761	1.41644	1	intermediate
29-1762	7.13973	1	low
29-1763	5.56438	0	intermediate
29-1766	3.25753	1	intermediate
29-1768	2.60274	1	high
29-1769	1.91507	0	intermediate
29-1770	2.03014	0	high
29-1771	1.87671	0	intermediate
29-1774	1.4411	0	intermediate
29-1776	0.986301	0	intermediate
29-1777	1.02466	0	intermediate
29-1778	1.24384	0	intermediate
29-1783	0.6	0	intermediate
29-1784	0.446575	0	low
29-1785	2.88493	1	intermediate
29-2414	7.18082	1	intermediate
29-2428	3.7589	0	low
30-1718	4.32603	1	intermediate
30-1853	3.02192	1	intermediate
30-1855	0.205479	1	intermediate
30-1856	1.30685	1	intermediate
30-1859	4.00548	1	intermediate
30-1860	3.74247	1	low
30-1861	2.89863	1	intermediate
30-1866	3.05205	1	low
30-1867	0.0986301	1	high
30-1880	4.79726	1	intermediate
30-1887	2.02192	1	intermediate
30-1891	2.50411	1	intermediate
30-1892	4.06575	1	high
31-1944	3.79726	0	intermediate
31-1946	2.51507	0	intermediate
31-1950	1.56438	0	low
31-1951	1.87123	0	intermediate
31-1953	0.558904	0	low
31-1956	3.67397	0	intermediate
31-1959	0.180822	0	intermediate
36-1569	2.42192	0	intermediate
36-1570	1.79452	0	low
36-1571	1.90411	1	intermediate
36-1577	2.14521	0	low
36-1578	2.32055	0	intermediate
36-1580	2.01918	1	high
36-1581	2.05753	0	intermediate
57-1582	2.00274	1	intermediate
57-1584	1.76164	0	intermediate
57-1585	0.145205	1	intermediate
57-1586	1.86027	0	low
57-1992	2.4137	0	intermediate
57-1993	2.08767	0	intermediate
59-2350	1.86301	1	intermediate
59-2351	9.67671	0	low
59-2352	0.783562	1	intermediate
59-2354	2.86575	1	intermediate
59-2355	0.254795	1	intermediate
59-2363	0.449315	0	low
61-1722	0.671233	0	intermediate
61-1724	1.74521	1	intermediate
61-1725	2.61644	0	intermediate
61-1727	1.54521	0	intermediate
61-1728	2.32329	0	low
61-1730	0.361644	1	high
61-1733	2.64658	0	intermediate
61-1736	4.06575	1	low
61-1737	3.73699	0	intermediate
61-1738	2.98356	1	intermediate
61-1740	0.20274	1	intermediate
61-1741	2.80548	1	low
61-1743	3.6411	1	low
61-1895	0.117808	0	intermediate
61-1899	0.70137	0	intermediate
61-1900	0.482192	0	intermediate
61-1901	0.950685	1	intermediate
61-1903	1.08493	0	low
61-1904	0.756164	0	high
61-1906	2.84384	1	intermediate
61-1907	2.60822	0	low
61-1910	3.08493	0	low
61-1914	4.71507	0	intermediate
61-1915	5.64384	0	low
61-1917	3.61918	1	low
61-1919	3.18082	1	intermediate
61-1995	0.164384	0	low
61-1998	0.460274	0	low
61-2000	1.20822	0	low
61-2002	1.49863	0	low
61-2003	0.331507	0	intermediate
61-2008	2.55068	0	intermediate
61-2012	2.55342	0	low
61-2016	0.0986301	1	low
61-2087	0.4	0	low
61-2094	5.97808	0	low
61-2095	5.13699	1	intermediate
61-2096	4.86575	0	low
61-2097	5.05205	0	intermediate
61-2098	5.45753	0	low
61-2101	4.62466	1	intermediate
61-2102	0.539726	1	high
61-2104	6.40274	0	low
61-2109	1.72329	1	low
61-2110	3.70959	1	intermediate
61-2111	10.4767	0	low

## Sheet: query_grp.TXT
SampleID	Time	Event
GSM249860	0.916667	1
GSM249799	2.58333	0
GSM249930	2	0
GSM249775	3.33333	1
GSM249751	4.83333	1
GSM249829	1.08333	1
GSM249980	1.91667	0
GSM249962	2.58333	0
GSM249904	4	1
GSM249880	4.58333	0
GSM249816	0.416667	1
GSM249784	1.66667	0
GSM249928	3.33333	0
GSM249968	2.33333	0
GSM249862	3.41667	1
GSM249852	2.75	1
GSM249809	4.25	0
GSM249796	1	1
GSM249785	2.33333	0
GSM249774	3.5	0
GSM249984	1.41667	1
GSM249881	2.41667	0
GSM249793	3.66667	0
GSM249855	1.75	1
GSM249869	4	0
GSM249753	17.8333	0
GSM249946	0.916667	1
GSM249910	1.91667	0
GSM249882	5.75	1
GSM249853	4.33333	1
GSM249761	1.83333	0
GSM249889	2.41667	0
GSM249850	2.25	1
GSM249792	3.75	0
GSM249981	2.91667	0
GSM249967	2.83333	0
GSM249954	1.5	0
GSM249794	3.5	0
GSM249865	3.58333	0
GSM249999	6.75	1
GSM249992	2.75	0
GSM249987	3.41667	0
GSM249961	2.41667	0
GSM249959	2	0
GSM249951	0.666667	0
GSM249942	1.91667	1
GSM249941	1.91667	0
GSM249940	0.166667	1
GSM249934	3	0
GSM249918	2.5	0
GSM249915	2.5	0
GSM249912	1.75	0
GSM249906	3.66667	1
GSM249899	2.08333	0
GSM249898	3.41667	0
GSM249897	2.41667	0
GSM249894	2.16667	0
GSM249890	1.91667	1
GSM249885	2.08333	0
GSM249883	0	0
GSM249861	2.91667	0
GSM249849	0.5	1
GSM249847	4.16667	1
GSM249846	2.75	1
GSM249842	6.58333	0
GSM249841	4.75	1
GSM249840	3.16667	1
GSM249832	1.25	0
GSM249826	1.5	0
GSM249824	1.41667	0
GSM249821	0.75	0
GSM249819	1.66667	1
GSM249817	1.58333	1
GSM249815	3.66667	1
GSM249812	1.83333	1
GSM249811	4.25	0
GSM249807	1	1
GSM249803	1.5	0
GSM249801	1.5	1
GSM249798	4.08333	1
GSM249780	2.75	0
GSM249763	2.16667	0
GSM249762	2.66667	0
GSM249756	1.91667	0
GSM249742	1.33333	1
GSM249735	1.25	1
GSM249989	3.91667	0
GSM249947	0.25	0
GSM249944	2.58333	0
GSM249931	0.0833333	1
GSM249891	1.91667	0
GSM249834	0.416667	1
GSM249823	5.41667	0
GSM249810	4.16667	0
GSM249994	1.25	1
GSM249971	2	1
GSM249943	1.08333	1
GSM249933	1.33333	1
GSM249895	2.5	0
GSM249859	1.16667	1
GSM249797	3.83333	0
GSM249873	4.25	0
GSM249768	2.33333	0
GSM249970	1.66667	1
GSM249949	0.833333	0
GSM249808	3.83333	0
GSM249788	2.75	0
GSM249783	0.666667	0
GSM249938	2.91667	0
GSM249993	3.08333	0
GSM249744	2.25	1
GSM249991	2.58333	0
GSM249935	2.41667	0
GSM249813	4.33333	0
GSM249800	0.666667	0
GSM250001	1.25	1
GSM250000	13.8333	0
GSM249990	3.58333	0
GSM249988	1	0
GSM249983	1.16667	1
GSM249976	3	0
GSM249975	3.66667	0
GSM249973	3.41667	0
GSM249969	2.91667	1
GSM249965	0.916667	0
GSM249963	2.83333	0
GSM249960	2	0
GSM249958	1.75	0
GSM249957	1	0
GSM249956	1.33333	1
GSM249953	1.91667	0
GSM249950	1.58333	0
GSM249939	3.08333	0
GSM249936	3.41667	0
GSM249932	1.83333	0
GSM249926	2.66667	0
GSM249925	1.16667	1
GSM249923	0.25	0
GSM249920	3.08333	1
GSM249919	1.83333	1
GSM249917	3	0
GSM249913	2	0
GSM249907	4.75	0
GSM249905	2.83333	1
GSM249903	5.08333	1
GSM249902	1.16667	1
GSM249900	3.75	0
GSM249888	2.41667	1
GSM249879	1.33333	1
GSM249877	4.41667	0
GSM249875	3.16667	1
GSM249872	1.75	1
GSM249871	3.58333	0
GSM249866	3.08333	1
GSM249863	2.33333	1
GSM249857	2.91667	0
GSM249854	7.58333	0
GSM249851	0.333333	0
GSM249845	2.16667	1
GSM249844	5.66667	1
GSM249839	0.666667	1
GSM249838	5.08333	1
GSM249837	5.41667	1
GSM249836	6	0
GSM249827	3.16667	1
GSM249833	3.41667	0
GSM249830	2.66667	0
GSM249825	1.41667	0
GSM249820	0.833333	1
GSM249818	0.666667	1
GSM249795	0.75	0
GSM249789	2.83333	0
GSM249786	1.66667	1
GSM249782	2.08333	1
GSM249777	0.5	0
GSM249776	3.66667	0
GSM249773	4.08333	0
GSM249770	3.58333	1
GSM249769	1.66667	1
GSM249767	2.25	1
GSM249766	2.91667	1
GSM249760	1.91667	0
GSM249759	1.91667	0
GSM249758	1.58333	0
GSM249755	2.25	0
GSM249754	1.83333	0
GSM249752	1.08333	1
GSM249749	2	1
GSM249747	4	1
GSM249746	6.08333	1
GSM249745	5.75	1
GSM249741	9.25	1
GSM249740	0.166667	1
GSM249739	3.5	1
GSM249738	8.83333	1
GSM249736	2.91667	1
GSM249734	0	0
GSM249732	1.58333	1
GSM249997	3.58333	1
GSM249982	1.83333	1
GSM249964	0.666667	1
GSM249945	1.5	0
GSM249937	0.916667	0
GSM249921	2	1
GSM249914	1.08333	1
GSM249911	1.66667	1
GSM249896	2.91667	0
GSM249887	1.33333	1
GSM249867	1.41667	1
GSM249843	3.75	1
GSM249831	2.08333	0
GSM249828	2.91667	0
GSM249814	4.58333	0
GSM249806	1.91667	1
GSM249771	3.83333	1
GSM249765	3.16667	0
GSM249764	2.41667	0
GSM249748	1	1
GSM249986	1.58333	1
GSM249884	7.83333	0
GSM249876	4.91667	0
GSM249858	1.75	1
GSM249835	2.91667	1
GSM249805	1.33333	1
GSM249781	2.41667	0
GSM249750	2.16667	1
GSM249743	1.5	1
GSM249979	0.75	1
GSM249737	2.66667	1
GSM249733	9.41667	0
GSM657575	0.56	1
GSM657569	2.16	0
GSM657685	6.88	1
GSM657641	0.82	1
GSM657541	3.3	0
GSM657543	3.26	0
GSM657660	0.82	1
GSM657710	4.76	0
GSM657711	4.66	0
GSM657667	10.73	0
GSM657643	1.48	1
GSM657664	0.4	1
GSM657674	1.37	1
GSM657661	3.19	1
GSM657665	7.22	1
GSM657672	11.78	0
GSM657653	13.46	0
GSM657663	4.88	1
GSM657666	5.41	1
GSM657677	1.66	1
GSM657608	1.3	1
GSM657659	6.32	0
GSM657562	2.37	0
GSM657625	1.56	1
GSM657530	4.51	0
GSM657532	1.72	1
GSM657533	3.99	0
GSM657534	2.51	1
GSM657535	3.77	0
GSM657536	2.45	1
GSM657537	3.58	0
GSM657539	3.49	0
GSM657540	0.71	1
GSM657542	2.3	1
GSM657545	7.33	0
GSM657546	2.94	0
GSM657547	1.03	1
GSM657549	0.17	1
GSM657550	1.47	1
GSM657552	2.37	1
GSM657553	3.7	0
GSM657554	6.29	1
GSM657555	2.93	0
GSM657557	2.71	0
GSM657558	2.84	1
GSM657560	2.1	0
GSM657563	2.48	0
GSM657564	2.3	0
GSM657565	2.16	1
GSM657567	2.23	0
GSM657570	2.83	1
GSM657571	2.15	0
GSM657572	2.06	0
GSM657573	1.59	1
GSM657574	1.89	0
GSM657577	2.96	1
GSM657578	1.75	1
GSM657579	1.91	1
GSM657581	3.18	1
GSM657583	5.68	1
GSM657584	6.75	1
GSM657587	3.64	1
GSM657588	5.15	1
GSM657589	0.62	1
GSM657590	13.5	0
GSM657591	0.59	1
GSM657592	3.12	1
GSM657593	0.21	1
GSM657594	13.1	0
GSM657595	0.99	1
GSM657596	3.95	1
GSM657600	8.64	1
GSM657601	1.94	1
GSM657602	2.2	1
GSM657603	1.72	1
GSM657604	0.98	1
GSM657605	7.88	1
GSM657606	3.93	1
GSM657607	0.33	1
GSM657609	9.22	1
GSM657610	3.75	1
GSM657612	4.53	1
GSM657613	0.92	1
GSM657614	2.4	1
GSM657616	2.32	1
GSM657617	3.5	1
GSM657618	3.24	1
GSM657619	0.06	1
GSM657622	1.55	1
GSM657623	4.83	1
GSM657626	3.99	1
GSM657627	0.31	1
GSM657629	2.89	1
GSM657630	7.85	1
GSM657633	6.51	1
GSM657635	2.74	1
GSM657638	3.95	1
GSM657642	10.09	0
GSM657648	9.02	1
GSM657650	2.57	1
GSM657651	1.97	1
GSM657655	2.62	1
GSM657657	2.53	1
GSM657658	1.98	1
GSM657668	7.43	1
GSM657678	0.88	1
GSM657679	0.8	1
GSM657684	0.56	1
GSM657687	5.8	0
GSM657690	0.79	1
GSM657691	5.43	0
GSM657693	5.4	1
GSM657694	2.54	1
GSM657695	4.67	1
GSM657696	5.27	0
GSM657697	0.52	1
GSM657698	4.88	0
GSM657699	0.71	1
GSM657701	4.89	0
GSM657702	7.97	0
GSM657703	4.46	0
GSM657704	1.81	1
GSM657705	4.9	0
GSM657706	1.12	1
GSM657707	0.74	1
GSM657708	4.96	0
GSM657709	4.74	0
GSM657712	4.63	0
GSM657713	3.73	1

## Sheet: query_psv.TXT
Variable Index (ith)	GSM249819	GSM249928	GSM249980	GSM249769	GSM249837	GSM249942	GSM249905	GSM249900	GSM249850	GSM249855	GSM249937	GSM657687	GSM249776	GSM249987	GSM249807	GSM249736	GSM249766	GSM249800	GSM249754	GSM249812	GSM249898	GSM657667	GSM249920	GSM249904	GSM249857	GSM249756	GSM249785	GSM249732	GSM249881	GSM249934	GSM657533	GSM657574	GSM249960	GSM249738	GSM249793	GSM249866	GSM249981	GSM657541	GSM249789	GSM249796	GSM249833	GSM249749	GSM249777	GSM249774	GSM249884	GSM249930	GSM657655	GSM249959	GSM657650
1	-3.42935	-3.42935	-3.42935	-3.42935	-3.42935	-3.42935	-3.42935	-3.42935	-3.42935	-3.42935	-3.42935	-3.42935	-3.42935	-3.42935	3.42935	-3.42935	-3.42935	-3.42935	-3.42935	-3.42935	-3.42935	-3.42935	-3.42935	-3.42935	-3.42935	-3.42935	-3.42935	-3.42935	-3.42935	-3.42935	-3.42935	-3.42935	-3.42935	-3.42935	-3.42935	-3.42935	-3.42935	-3.42935	-3.42935	-3.42935	-3.42935	-3.42935	-3.42935	-3.42935	3.42935	-3.42935	-3.42935	-3.42935	-3.42935
2	-6.55309	-6.55309	-6.55309	-6.55309	-6.55309	-6.55309	-6.55309	-6.55309	-6.55309	-6.55309	-6.55309	-6.55309	-6.55309	-6.55309	0.305607	-6.55309	-6.55309	-6.55309	-6.55309	-6.55309	-6.55309	-6.55309	-6.55309	-6.55309	-6.55309	-0.305607	-6.55309	-6.55309	-6.55309	-6.55309	-6.55309	-6.55309	-0.305607	-6.55309	-6.55309	-6.55309	-6.55309	-6.55309	-6.55309	-6.55309	-6.55309	-6.55309	-6.55309	-6.55309	0.305607	-6.55309	-6.55309	-6.55309	-6.55309
3	-9.62454	-9.62454	-9.62454	-9.62454	-9.62454	-9.62454	-3.48163	-9.62454	-3.48163	-9.62454	-3.48163	-3.48163	-9.62454	-3.48163	-2.76585	-3.48163	-3.48163	-9.62454	-9.62454	-9.62454	-9.62454	-9.62454	-3.48163	-3.48163	-3.48163	2.76585	-3.48163	-3.48163	-9.62454	-3.48163	-3.48163	-3.48163	2.76585	-9.62454	-3.48163	-9.62454	-9.62454	-3.48163	-3.48163	-3.48163	-9.62454	-3.48163	-9.62454	-3.48163	-2.76585	-9.62454	-3.48163	-3.48163	-3.48163
4	-12.6485	-12.6485	-12.6485	-12.6485	-12.6485	-12.6485	-6.50556	-6.60061	-6.50556	-12.6485	-6.50556	-6.50556	-12.6485	-6.50556	0.258081	-6.50556	-6.50556	-12.6485	-12.6485	-6.60061	-12.6485	-12.6485	-6.50556	-6.50556	-6.50556	-0.258081	-0.457701	-6.50556	-6.60061	-6.50556	-6.50556	-6.50556	-0.258081	-12.6485	-6.50556	-12.6485	-12.6485	-6.50556	-0.457701	-6.50556	-12.6485	-6.50556	-6.60061	-6.50556	-5.78978	-12.6485	-0.457701	-6.50556	-6.50556
5	-15.5769	-15.5769	-15.5769	-15.5769	-15.5769	-15.5769	-9.43395	-9.529	-9.43395	-15.5769	-9.43395	-9.43395	-15.5769	-9.43395	-2.67031	-9.43395	-9.43395	-15.5769	-15.5769	-9.529	-15.5769	-15.5769	-9.43395	-9.43395	-9.43395	-3.18647	-3.38609	-9.43395	-9.529	-9.43395	-9.43395	-3.57717	-3.18647	-15.5769	-3.57717	-15.5769	-15.5769	-9.43395	-3.38609	-9.43395	-15.5769	-9.43395	-9.529	-9.43395	-8.71817	-15.5769	2.47069	-9.43395	-3.57717
6	-18.3815	-18.3815	-18.3815	-18.3815	-18.3815	-18.3815	-12.2386	-12.3337	-12.2386	-18.3815	-12.2386	-12.2386	-18.3815	-12.2386	-5.47499	-12.2386	-12.2386	-18.3815	-18.3815	-12.3337	-18.3815	-18.3815	-12.2386	-12.2386	-12.2386	-5.99115	-6.19077	-12.2386	-12.3337	-12.2386	-12.2386	-6.38185	-0.381787	-18.3815	-6.38185	-18.3815	-18.3815	-12.2386	-6.19077	-12.2386	-18.3815	-12.2386	-12.3337	-12.2386	-5.91348	-18.3815	-0.333995	-12.2386	-6.38185
7	-21.1813	-21.1813	-21.1813	-21.1813	-21.1813	-15.5818	-15.0384	-15.1334	-15.0384	-15.5818	-15.0384	-15.0384	-21.1813	-15.0384	-8.27473	-9.43889	-15.0384	-15.5818	-15.5818	-9.53394	-21.1813	-21.1813	-15.0384	-15.0384	-15.0384	-8.79089	-3.39103	-9.43889	-15.1334	-15.0384	-15.0384	-9.1816	-3.18153	-21.1813	-9.1816	-21.1813	-15.5818	-9.43889	-8.99051	-9.43889	-21.1813	-15.0384	-9.53394	-15.0384	-8.71323	-15.5818	-3.13374	-15.0384	-9.1816
8	-23.9738	-18.3887	-23.9738	-23.9738	-23.9738	-18.3744	-17.8309	-17.926	-17.8309	-12.7892	-12.2458	-12.2458	-18.3887	-12.2458	-11.0673	-6.64633	-12.2458	-18.3744	-12.7892	-6.74138	-18.3887	-18.3887	-12.2458	-12.2458	-12.2458	-11.5835	-6.18359	-12.2315	-12.3409	-12.2458	-12.2458	-6.38903	-5.97409	-18.3887	-11.9742	-18.3887	-12.7892	-6.64633	-11.7831	-12.2315	-18.3887	-12.2458	-12.3265	-17.8309	-11.5058	-12.7892	-5.9263	-17.8309	-6.38903
9	-26.6871	-21.102	-26.6871	-26.6871	-26.6871	-21.0876	-20.5442	-20.6392	-20.5442	-15.5025	-14.9591	-14.9591	-21.102	-14.9591	-13.7805	-9.35958	-14.9591	-21.0876	-15.5025	-9.45463	-21.102	-21.102	-14.9591	-14.9591	-14.9591	-14.2967	-8.89685	-14.9447	-15.0541	-14.9591	-14.9591	-9.10229	-8.68734	-21.102	-14.6874	-21.102	-15.5025	-9.35958	-14.4963	-14.9447	-21.102	-14.9591	-15.0398	-20.5442	-14.219	-15.5025	-8.63955	-20.5442	-9.10229
10	-29.3597	-23.7746	-29.3597	-29.3597	-24.0145	-23.7602	-23.2168	-23.3118	-23.2168	-18.1751	-17.6317	-17.6317	-23.7746	-17.6317	-16.4532	-12.0322	-17.6317	-23.7602	-18.1751	-12.1272	-23.7746	-18.4294	-17.6317	-17.6317	-17.6317	-16.9693	-11.5695	-17.6173	-17.7267	-17.6317	-12.2865	-11.7749	-11.36	-23.7746	-17.36	-23.7746	-18.1751	-12.0322	-17.1689	-17.6173	-23.7746	-17.6317	-17.7124	-17.8716	-16.8917	-18.1751	-11.3122	-23.2168	-11.7749
11	-32.0199	-26.4348	-32.0199	-32.0199	-26.6747	-26.4204	-25.877	-25.972	-25.877	-20.8353	-20.2919	-20.2919	-26.4348	-20.2919	-19.1133	-14.6924	-20.2919	-26.4204	-20.8353	-14.7874	-26.4348	-21.0895	-20.2919	-20.2919	-20.2919	-19.6295	-14.2296	-20.2775	-20.3869	-20.2919	-14.9466	-14.4351	-14.0201	-26.4348	-20.0202	-21.1144	-20.8353	-14.6924	-19.8291	-20.2775	-26.4348	-20.2919	-20.3725	-20.5318	-19.5518	-15.5149	-13.9723	-25.877	-14.4351
12	-34.6598	-29.0746	-34.6598	-34.6598	-29.3146	-29.0603	-28.5169	-28.6119	-28.5169	-23.4752	-22.9317	-22.9317	-29.0746	-22.9317	-21.7532	-17.3323	-22.9317	-29.0603	-23.4752	-17.4273	-29.0746	-23.7294	-22.9317	-22.9317	-22.9317	-22.2694	-16.8695	-22.9174	-23.0268	-22.9317	-17.5865	-17.075	-16.66	-29.0746	-22.6601	-23.7543	-23.4752	-17.3323	-22.469	-22.9174	-29.0746	-22.9317	-23.0124	-23.1716	-22.1917	-18.1548	-16.6122	-23.2371	-17.075
13	-37.2189	-31.6338	-37.2189	-32.1006	-31.8737	-31.6195	-31.076	-31.1711	-31.076	-26.0343	-25.4909	-25.4909	-26.5155	-25.4909	-24.3124	-19.8914	-25.4909	-31.6195	-26.0343	-19.9865	-31.6338	-26.2886	-25.4909	-25.4909	-25.4909	-19.7102	-19.4287	-20.3582	-25.5859	-25.4909	-20.1457	-19.6341	-19.2192	-26.5155	-25.2192	-26.3134	-26.0343	-19.8914	-25.0282	-20.3582	-31.6338	-25.4909	-25.5716	-20.6125	-24.7509	-20.714	-19.1714	-25.7963	-19.6341
14	-39.764	-34.1789	-39.764	-34.6457	-34.4188	-34.1645	-33.6211	-33.7161	-33.6211	-28.5794	-28.036	-28.036	-29.0605	-22.9458	-26.8574	-22.4365	-28.036	-34.1645	-28.5794	-22.5315	-34.1789	-28.8336	-28.036	-28.036	-28.036	-22.2553	-21.9737	-22.9033	-28.131	-28.036	-17.6006	-22.1792	-21.7642	-29.0605	-27.7643	-28.8585	-28.5794	-22.4365	-27.5732	-22.9033	-34.1789	-28.036	-28.1166	-23.1575	-27.2959	-23.259	-21.7164	-23.2512	-22.1792
15	-42.2317	-36.6466	-42.2317	-37.1134	-36.8865	-36.6322	-36.0888	-36.1839	-36.0888	-31.0471	-30.5037	-30.5037	-31.5283	-20.4781	-29.3252	-24.9042	-30.5037	-36.6322	-31.0471	-24.9992	-36.6466	-31.3014	-30.5037	-30.5037	-30.5037	-24.723	-24.4415	-25.371	-30.5987	-25.5682	-20.0683	-24.6469	-24.232	-31.5283	-30.232	-31.3262	-31.0471	-24.9042	-30.0409	-25.371	-31.7111	-30.5037	-30.5844	-25.6253	-29.7637	-25.7267	-24.1842	-25.7189	-24.6469
16	-39.7655	-34.1804	-39.7655	-34.6472	-34.4203	-34.1661	-33.6226	-33.7177	-33.6226	-28.5809	-28.0375	-32.9699	-29.0621	-22.9443	-31.7913	-22.438	-28.0375	-39.0984	-28.5809	-22.5331	-34.1804	-28.8352	-28.0375	-28.0375	-28.0375	-27.1892	-21.9753	-22.9048	-28.1326	-23.1021	-22.5345	-22.1807	-26.6981	-29.0621	-27.7659	-28.8601	-28.5809	-27.3704	-27.5748	-22.9048	-29.245	-32.9699	-28.1182	-23.1591	-27.2975	-23.2606	-21.718	-28.1851	-22.1807
17	-42.2294	-36.6442	-37.3017	-37.111	-36.8841	-36.6299	-36.0865	-36.1815	-36.0865	-31.0448	-30.5013	-35.4337	-31.5259	-25.4081	-34.2552	-24.9018	-30.5013	-41.5622	-26.1171	-24.9969	-36.6442	-31.299	-30.5013	-30.5013	-30.5013	-29.653	-24.4391	-20.441	-25.6687	-25.5659	-24.9983	-24.6446	-29.162	-31.5259	-30.2297	-31.3239	-31.0448	-29.8342	-30.0386	-25.3686	-31.7088	-35.4337	-30.582	-25.6229	-29.7613	-25.7244	-24.1818	-30.6489	-24.6446
18	-44.6881	-39.103	-39.7604	-39.5697	-39.3429	-39.0886	-38.5452	-38.6402	-38.5452	-33.5035	-32.96	-32.975	-29.0672	-27.8668	-31.7965	-27.3606	-28.0426	-44.0209	-23.6584	-22.5382	-34.1855	-33.7577	-32.96	-28.0426	-28.0426	-32.1117	-26.8978	-22.8997	-23.21	-28.0246	-22.5396	-22.1858	-26.7033	-33.9846	-32.6884	-33.7826	-33.5035	-32.2929	-32.4973	-27.8274	-29.2501	-32.975	-28.1233	-28.0816	-27.3026	-23.2657	-26.6405	-28.1902	-27.1033
19	-47.0626	-41.4775	-42.1349	-41.9443	-41.7174	-41.4631	-40.9197	-41.0147	-36.1707	-35.878	-35.3345	-35.3495	-26.6927	-30.2413	-34.171	-29.7351	-30.4171	-46.3954	-26.0329	-24.9127	-31.811	-36.1322	-35.3345	-30.4171	-30.4171	-34.4862	-29.2723	-25.2742	-20.8355	-25.6501	-24.9141	-24.5604	-24.3288	-31.6101	-35.0629	-31.4081	-31.129	-34.6674	-34.8718	-30.2019	-26.8756	-30.6005	-30.4978	-30.4561	-29.6771	-25.6402	-29.015	-25.8157	-29.4778
20	-49.4264	-43.8413	-44.4988	-44.3081	-44.0812	-43.8269	-43.2835	-43.3786	-38.5345	-38.2418	-37.6984	-37.7133	-29.0565	-32.6052	-36.5348	-32.0989	-32.781	-48.7593	-28.3967	-27.2765	-34.1749	-38.4961	-37.6984	-32.781	-28.0533	-32.1224	-31.6362	-27.638	-23.1994	-28.0139	-27.278	-26.9242	-26.6926	-33.974	-37.4267	-33.7719	-33.4928	-37.0313	-37.2357	-32.5657	-29.2394	-32.9643	-32.8617	-32.82	-32.0409	-28.004	-31.3789	-28.1796	-31.8416
21	-51.7869	-46.2017	-46.8592	-46.6685	-46.4416	-46.1874	-45.644	-45.739	-40.8949	-40.6023	-40.0588	-40.0738	-31.417	-34.9656	-38.8952	-34.4593	-35.1414	-51.1197	-30.7572	-29.637	-36.5353	-40.8565	-40.0588	-35.1414	-30.4137	-34.4828	-33.9966	-29.9985	-25.5598	-30.3744	-29.6384	-29.2846	-29.053	-36.3344	-39.7872	-36.1324	-35.8533	-39.3917	-39.5961	-34.9261	-31.5999	-35.3248	-35.2221	-35.1804	-34.4014	-30.3645	-33.7393	-30.54	-34.2021
22	-49.4887	-43.9036	-44.5611	-44.3704	-44.1435	-43.8892	-43.3458	-43.4409	-38.5968	-38.3041	-37.7607	-37.7756	-29.1189	-32.6675	-36.5971	-32.1612	-32.8433	-48.8216	-28.459	-27.3388	-34.2372	-38.5584	-37.7607	-32.8433	-28.1156	-32.1847	-31.6985	-27.7003	-23.2617	-28.0762	-27.3403	-26.9865	-26.7549	-34.0363	-37.489	-33.8342	-33.5551	-37.0936	-37.298	-32.628	-29.3017	-33.0266	-32.924	-32.8823	-32.1033	-28.0663	-31.4412	-28.2419	-31.9039
23	-51.7716	-46.1865	-42.2782	-42.0875	-46.4264	-41.6064	-41.0629	-45.7237	-36.3139	-36.0213	-35.4778	-40.0585	-31.4017	-34.9503	-38.88	-34.4441	-35.1261	-46.5387	-30.7419	-29.6217	-36.52	-36.2755	-35.4778	-35.1261	-30.3985	-34.4675	-29.4156	-29.9832	-25.5445	-25.7934	-29.6232	-29.2694	-29.0378	-36.3191	-39.7719	-31.5514	-35.838	-39.3764	-35.0151	-34.9109	-27.0189	-35.3095	-30.6411	-30.5994	-34.3861	-30.3492	-33.7241	-25.959	-29.621
24	-49.566	-48.3921	-44.4838	-44.2931	-44.2208	-43.812	-38.8574	-43.5181	-38.5195	-38.2268	-37.6834	-37.8529	-29.1961	-32.7448	-36.6744	-36.6497	-32.9206	-44.3331	-28.5363	-31.8273	-38.7256	-34.0699	-33.2722	-32.9206	-28.1929	-32.262	-31.6212	-27.7776	-27.7501	-23.5878	-27.4176	-27.0638	-26.8322	-38.5247	-37.5663	-29.3458	-33.6324	-37.1708	-32.8095	-37.1165	-24.8133	-33.1039	-28.4355	-28.3938	-32.1805	-28.1436	-31.5185	-23.7534	-27.4155
25	-51.7223	-50.5483	-46.6401	-46.4494	-46.3771	-45.9682	-41.0136	-45.6744	-40.6758	-40.3831	-39.8397	-40.0092	-31.3524	-34.901	-38.8307	-38.8059	-35.0768	-46.4894	-30.6926	-33.9836	-40.8819	-36.2262	-31.116	-35.0768	-30.3491	-34.4182	-33.7775	-29.9339	-29.9064	-25.7441	-29.5739	-29.2201	-28.9885	-40.681	-39.7226	-31.5021	-31.4761	-39.3271	-34.9658	-34.9602	-26.9696	-35.2602	-30.5918	-30.5501	-34.3368	-30.2999	-33.6747	-21.5971	-29.5717
26	-53.8384	-52.6644	-48.7561	-48.5655	-48.4931	-48.0843	-43.1297	-47.7905	-42.7919	-42.4992	-41.9558	-42.1253	-33.4685	-37.0171	-40.9467	-40.922	-37.1929	-48.6055	-32.8087	-36.0997	-42.998	-38.3423	-33.232	-37.1929	-32.4652	-36.5343	-35.8935	-32.05	-32.0225	-27.8601	-31.6899	-31.3361	-31.1045	-42.7971	-41.8387	-33.6181	-33.5922	-41.4432	-37.0818	-37.0763	-29.0856	-37.3762	-32.7079	-32.6662	-36.4529	-32.416	-35.7908	-23.7132	-31.6878
27	-55.9331	-54.7592	-50.8509	-50.6602	-50.5879	-50.1791	-45.2245	-49.8853	-44.8866	-44.5939	-44.0505	-44.22	-35.5632	-39.1119	-43.0415	-43.0168	-39.2877	-50.7002	-34.9034	-38.1944	-45.0927	-40.437	-35.3268	-39.2877	-34.56	-38.6291	-37.9883	-34.1447	-34.1172	-29.9549	-33.7847	-33.4309	-33.1993	-44.8918	-43.9334	-35.7129	-35.6869	-43.5379	-39.1766	-39.171	-31.1804	-39.471	-34.8026	-34.7609	-38.5476	-34.5107	-37.8856	-25.808	-33.7826
28	-53.8521	-56.8402	-52.9319	-52.7412	-52.6689	-52.2601	-47.3055	-47.8043	-46.9676	-46.6749	-46.1315	-42.139	-37.6442	-41.1929	-45.1225	-45.0978	-41.3687	-52.7812	-36.9844	-40.2754	-47.1737	-38.356	-37.4078	-41.3687	-36.641	-36.5481	-40.0693	-36.2257	-36.1982	-32.0359	-35.8657	-35.5119	-35.2803	-46.9728	-46.0144	-37.7939	-37.7679	-41.4569	-37.0956	-37.09	-33.2614	-37.39	-36.8836	-36.8419	-40.6286	-32.4297	-39.9666	-27.889	-31.7016
29	-55.9044	-54.7879	-54.9842	-54.7935	-54.7212	-50.2078	-49.3578	-45.752	-44.9153	-44.6226	-48.1838	-44.1913	-39.6965	-43.2452	-43.0702	-47.1501	-39.3164	-50.7289	-39.0367	-42.3277	-49.226	-40.4083	-39.4601	-43.421	-38.6933	-38.6004	-42.1216	-38.278	-34.1459	-34.0882	-37.918	-37.5642	-37.3326	-44.9205	-43.9621	-35.7416	-35.7156	-43.5092	-39.1479	-39.1423	-31.2091	-35.3377	-34.8313	-38.8942	-38.5763	-34.482	-42.0189	-29.9413	-33.7539
30	-57.9479	-56.8314	-57.0277	-56.837	-52.6777	-52.2513	-51.4013	-47.7955	-46.9588	-46.6662	-50.2273	-42.1478	-41.74	-45.2887	-45.1137	-45.1066	-37.2729	-48.6854	-41.0802	-44.3712	-51.2695	-42.4518	-41.5036	-45.4645	-36.6498	-36.5568	-44.1651	-40.3215	-36.1894	-36.1317	-35.8745	-35.5207	-35.2891	-42.877	-41.9186	-37.7851	-37.7592	-41.4657	-41.1914	-41.1858	-33.2526	-33.2942	-36.8748	-40.9377	-40.6199	-36.5255	-39.9754	-31.9848	-31.7103
31	-59.9326	-58.816	-59.0124	-58.8217	-54.6623	-54.2359	-53.3859	-49.7801	-48.9435	-44.6815	-52.212	-44.1324	-43.7247	-43.304	-47.0984	-47.0912	-39.2575	-50.6701	-39.0956	-46.3559	-53.2542	-44.4365	-43.4882	-43.4798	-38.6344	-38.5415	-46.1498	-42.3062	-38.1741	-34.147	-37.8591	-37.5053	-37.2737	-44.8617	-43.9033	-39.7697	-39.7438	-43.4504	-43.1761	-43.1705	-35.2372	-35.2788	-38.8595	-38.9531	-38.6352	-38.5102	-41.96	-30.0001	-33.695
32	-61.8932	-60.7767	-60.973	-56.861	-52.7017	-56.1966	-51.4253	-51.7408	-50.9041	-46.6422	-54.1726	-46.0931	-45.6853	-45.2647	-49.059	-49.0519	-41.2182	-52.6307	-41.0562	-44.3952	-51.2936	-46.3971	-45.4489	-45.4405	-40.5951	-40.5021	-48.1104	-44.2668	-40.1347	-36.1077	-39.8198	-39.466	-39.2344	-46.8223	-45.8639	-37.8091	-41.7045	-45.411	-45.1367	-41.2098	-37.1979	-37.2395	-40.8201	-40.9137	-40.5958	-40.4708	-43.9207	-31.9608	-35.6556
33	-63.8481	-58.8218	-59.0181	-58.8159	-54.6566	-54.2417	-53.3802	-53.6956	-48.9493	-48.597	-52.2177	-48.048	-43.7305	-47.2195	-47.1041	-47.097	-43.173	-50.6759	-43.0111	-46.3501	-49.3387	-44.4423	-43.494	-43.4856	-42.5499	-38.5473	-46.1555	-42.312	-42.0896	-38.0626	-37.8649	-37.5111	-41.1893	-44.8674	-43.909	-39.764	-39.7496	-43.4561	-43.1818	-43.1647	-39.1528	-35.2846	-42.775	-38.9588	-38.641	-38.516	-41.9658	-33.9156	-33.7008
34	-61.9276	-60.7423	-60.9387	-56.8954	-52.736	-56.1622	-51.4596	-51.7751	-47.0287	-46.6765	-50.2972	-46.1274	-45.651	-45.299	-45.1836	-45.1764	-41.2525	-48.7553	-44.9317	-44.4296	-47.4181	-42.5217	-45.4145	-41.565	-40.6294	-40.4678	-44.235	-40.3914	-40.1691	-36.142	-39.7854	-39.4316	-39.2687	-42.9469	-41.9885	-37.8434	-37.829	-41.5356	-41.2613	-41.2442	-37.2322	-37.2052	-40.8545	-37.0383	-40.5615	-36.5954	-40.0452	-31.9951	-35.6213
35	-63.8459	-62.6606	-62.857	-58.8137	-54.6543	-58.0805	-53.3779	-53.6934	-48.947	-48.5948	-52.2155	-48.0457	-47.5693	-47.2173	-47.1019	-47.0947	-43.1708	-50.6736	-46.85	-46.3479	-49.3364	-44.44	-47.3329	-43.4833	-42.5477	-42.3861	-46.1533	-42.3097	-42.0874	-38.0603	-41.7037	-41.3499	-41.187	-44.8652	-43.9068	-39.7617	-39.7473	-43.4539	-43.1796	-43.1625	-39.1505	-39.1235	-42.7728	-38.9566	-42.4798	-38.5137	-41.9635	-33.9134	-37.5396
36	-65.7481	-60.7584	-60.9548	-56.9115	-52.7521	-56.1783	-55.2801	-51.7912	-47.0448	-46.6926	-50.3133	-46.1435	-45.6671	-45.3151	-49.0041	-45.1925	-45.073	-48.7714	-48.7522	-44.4457	-47.4342	-42.5378	-45.4306	-41.5811	-40.6455	-44.2883	-44.2511	-44.2119	-40.1852	-39.9625	-39.8015	-39.4477	-39.2848	-42.963	-42.0046	-37.8595	-37.8451	-41.5517	-41.2774	-41.2603	-37.2483	-37.2212	-40.8706	-40.8588	-40.5776	-40.4159	-40.0613	-35.8156	-35.6374
37	-63.8589	-62.6476	-59.0656	-55.0224	-54.6412	-54.2892	-53.391	-49.9021	-48.9339	-48.5817	-48.4242	-48.0327	-47.5562	-47.2042	-47.115	-47.0817	-46.9621	-46.8823	-46.863	-46.3348	-45.5451	-44.4269	-43.5415	-43.4703	-42.5346	-42.3992	-42.362	-42.3228	-42.0743	-41.8517	-41.6906	-41.3368	-41.1739	-41.0739	-40.1155	-39.7487	-39.7343	-39.6626	-39.3883	-39.3711	-39.1375	-39.1104	-38.9814	-38.9697	-38.6885	-38.5268	-38.1722	-37.7047	-37.5265
[truncated: 206 more columns]
