# Supplementary material for: Big genomics and clinical data analytics strategies for precision cancer prognosis
Source: Sci Rep. 2016 Nov 7;6:36493. doi: 10.1038/srep36493 (PMC5098145; doi:10.1038/srep36493)
Supplement: Supplementary Information [file srep36493-s4.zip › Supplementary codes and examplesGSO_VK/Codes_Main_Results.xls]

## Sheet: CrossValidation_Prediction
clfname	data	cv/label	0	1	2	3	4	5	6	7	8	9	10	11	12	13	14	15	16	17	18	19	20	21	22	23	24	25	26	27	28	29	30	31	32	33	34	35	36	37	38	39	40	41	42	43	44	45	46
PSVM_unscaled	clf	0	1	2	0	2	1	1	0	0	0	1	0	1	1	0	0	0	0	0	2	0	2	1	0	1	1	1	1	1	1	0	1	0	0	0	0	2	0	0	0	1	0	0	1	0	1	0	1
		1	1	2	0	2	1	1	0	0	0	1	0	1	1	0	0	0	0	0	2	0	2	1	0	1	1	1	1	1	1	0	1	0	0	0	0	2	0	0	0	1	0	0	1	0	1	0	1
		2	1	2	0	2	1	1	0	0	0	1	0	1	1	0	0	0	0	0	2	0	2	1	0	1	1	1	1	1	1	0	1	0	0	0	0	2	0	0	0	1	0	0	1	0	1	0	1
		3	1	2	0	2	1	1	0	0	0	1	0	1	1	0	0	0	0	0	2	0	2	1	0	1	1	1	1	1	1	0	1	0	0	0	0	2	0	0	0	1	0	0	1	0	1	0	1
		4	1	2	0	2	1	1	0	0	0	1	0	1	1	0	0	0	0	0	2	0	2	1	0	1	1	1	1	1	1	0	1	0	0	0	0	2	0	0	0	1	0	0	1	0	1	0	1
		5	1	2	0	2	1	1	0	0	0	1	0	1	1	0	0	0	0	0	2	0	2	1	0	1	1	1	1	1	1	0	1	0	0	0	0	2	0	0	0	1	0	0	1	0	1	0	1
		6	1	2	0	2	1	1	0	0	0	1	0	1	1	0	0	0	0	0	2	0	2	1	0	1	1	1	1	1	1	0	1	0	0	0	0	2	0	0	0	1	0	0	1	0	1	0	1
		7	1	2	0	2	1	1	0	0	0	1	0	1	1	0	0	0	0	0	2	0	2	1	0	1	1	1	1	1	1	0	1	0	0	0	0	2	0	0	0	1	0	0	1	0	1	0	1
		8	1	2	0	2	1	1	0	0	0	1	0	1	1	0	0	0	0	0	2	0	2	1	0	1	1	1	1	1	1	0	1	0	0	0	0	2	0	0	0	1	0	0	1	0	1	0	1
		9	1	2	0	2	1	1	0	0	0	1	0	1	1	0	0	0	0	0	2	0	2	1	0	1	1	1	1	1	1	0	1	0	0	0	0	2	0	0	0	1	0	0	1	0	1	0	1
	count	0	0	0	10	0	0	0	10	10	10	0	10	0	0	10	10	10	10	10	0	10	0	0	10	0	0	0	0	0	0	10	0	10	10	10	10	0	10	10	10	0	10	10	0	10	0	10	0
		1	10	0	0	0	10	10	0	0	0	10	0	10	10	0	0	0	0	0	0	0	0	10	0	10	10	10	10	10	10	0	10	0	0	0	0	0	0	0	0	10	0	0	10	0	10	0	10
		2	0	10	0	10	0	0	0	0	0	0	0	0	0	0	0	0	0	0	10	0	10	0	0	0	0	0	0	0	0	0	0	0	0	0	0	10	0	0	0	0	0	0	0	0	0	0	0
	overall	overall	1	2	0	2	1	1	0	0	0	1	0	1	1	0	0	0	0	0	2	0	2	1	0	1	1	1	1	1	1	0	1	0	0	0	0	2	0	0	0	1	0	0	1	0	1	0	1
KNN_scaled	clf	0	1	1	0	2	1	1	0	0	0	1	0	1	1	0	0	0	0	0	2	0	2	1	0	1	1	1	1	1	1	0	1	0	0	0	0	2	0	0	0	1	0	0	1	0	2	0	1
		1	1	2	0	2	1	1	0	0	0	1	0	1	1	0	0	0	0	0	2	0	2	1	0	1	1	1	1	1	1	0	1	0	0	0	0	2	0	0	0	1	0	0	1	0	1	0	1
		2	1	1	0	2	1	1	0	0	0	1	0	1	1	0	0	0	0	0	2	0	2	1	0	1	1	1	1	1	1	0	1	0	0	0	0	2	0	0	0	1	0	0	1	0	1	0	1
		3	1	1	0	2	1	1	0	0	0	1	0	1	1	0	0	0	0	0	2	0	2	1	0	1	1	1	1	1	1	0	1	0	0	0	0	2	0	0	0	1	0	0	1	0	1	0	1
		4	1	2	0	2	1	1	0	0	0	1	0	1	1	0	0	0	0	0	2	0	2	1	0	1	1	1	1	1	1	0	1	0	0	0	0	2	0	0	0	1	0	0	1	0	1	0	1
		5	1	1	0	2	1	1	0	0	0	1	0	1	1	0	0	0	0	0	2	0	2	1	0	1	1	1	1	1	1	0	1	0	0	0	0	2	0	0	0	1	0	0	1	0	1	0	1
		6	1	1	0	2	1	1	0	0	0	1	0	1	1	0	0	0	0	0	2	0	2	1	0	1	1	1	1	1	1	0	1	0	0	0	0	2	0	0	0	1	0	0	1	0	2	0	1
		7	1	1	0	2	1	1	0	0	0	1	0	1	1	0	0	0	0	0	2	0	2	1	0	1	1	1	1	1	1	0	1	0	0	0	0	2	0	0	0	1	0	0	1	0	2	0	1
		8	1	1	0	2	1	1	0	0	0	1	0	1	1	0	0	0	0	0	2	0	2	1	0	1	1	1	1	1	1	0	1	0	0	0	0	2	0	0	0	1	0	0	1	0	1	0	1
		9	1	1	0	2	1	1	0	0	0	1	0	1	1	0	0	0	0	0	2	0	2	1	0	1	1	1	1	1	1	0	1	0	0	0	0	2	0	0	0	1	0	0	1	0	1	0	1
	count	0	0	0	10	0	0	0	10	10	10	0	10	0	0	10	10	10	10	10	0	10	0	0	10	0	0	0	0	0	0	10	0	10	10	10	10	0	10	10	10	0	10	10	0	10	0	10	0
		1	10	8	0	0	10	10	0	0	0	10	0	10	10	0	0	0	0	0	0	0	0	10	0	10	10	10	10	10	10	0	10	0	0	0	0	0	0	0	0	10	0	0	10	0	7	0	10
		2	0	2	0	10	0	0	0	0	0	0	0	0	0	0	0	0	0	0	10	0	10	0	0	0	0	0	0	0	0	0	0	0	0	0	0	10	0	0	0	0	0	0	0	0	3	0	0
	overall	overall	1	1	0	2	1	1	0	0	0	1	0	1	1	0	0	0	0	0	2	0	2	1	0	1	1	1	1	1	1	0	1	0	0	0	0	2	0	0	0	1	0	0	1	0	1	0	1
SVM_rbf_scaled	clf	0	1	1	0	2	1	1	0	0	0	1	0	1	0	0	0	0	0	0	1	0	2	1	0	1	1	1	1	1	1	0	1	0	0	0	0	2	0	0	0	1	0	0	1	0	2	0	1
		1	1	1	0	2	1	1	0	0	0	1	0	1	0	0	0	0	0	0	2	0	2	1	0	1	1	1	1	1	1	0	1	0	0	0	0	2	0	0	0	1	0	0	1	0	2	0	1
		2	1	1	0	2	1	1	0	0	0	1	0	1	0	0	0	0	0	0	2	0	2	1	0	1	1	1	1	1	1	0	1	0	0	0	0	2	0	0	0	1	0	0	1	0	2	0	1
		3	1	1	0	2	1	1	0	0	0	1	0	1	0	0	0	0	0	0	2	0	2	1	0	1	1	1	1	1	1	0	1	0	0	0	0	2	0	0	0	1	0	0	1	0	2	0	1
		4	1	1	0	2	1	1	0	0	0	1	0	1	1	0	0	0	0	0	2	0	2	1	0	1	1	1	1	1	1	0	1	0	0	0	0	2	0	0	0	1	0	0	1	0	2	0	1
		5	1	1	0	2	1	1	0	0	0	1	0	1	1	0	0	0	0	0	2	0	2	1	0	1	1	1	1	1	1	0	1	0	0	0	0	2	0	0	0	1	0	0	1	0	2	0	1
		6	1	1	0	2	1	1	0	0	0	1	0	1	1	0	0	0	0	0	2	0	2	1	0	1	1	1	1	1	1	0	1	0	0	0	0	2	0	0	0	1	0	0	1	0	2	0	1
		7	1	2	0	2	1	1	0	0	0	1	0	1	1	0	0	0	0	0	2	0	2	1	0	1	1	1	1	1	1	0	1	0	0	0	0	2	0	0	0	1	0	0	1	0	2	0	1
		8	1	1	0	2	1	1	0	0	0	1	0	1	0	0	0	0	0	0	2	0	2	1	0	1	1	1	1	1	1	0	1	0	0	0	0	2	0	0	0	1	0	0	1	0	2	0	1
		9	1	1	0	2	1	1	0	0	0	1	0	1	0	0	0	0	0	0	2	0	2	1	0	1	1	1	1	1	1	0	1	0	0	0	0	2	0	0	0	1	0	0	1	0	2	0	1
	count	0	0	0	10	0	0	0	10	10	10	0	10	0	6	10	10	10	10	10	0	10	0	0	10	0	0	0	0	0	0	10	0	10	10	10	10	0	10	10	10	0	10	10	0	10	0	10	0
		1	10	9	0	0	10	10	0	0	0	10	0	10	4	0	0	0	0	0	1	0	0	10	0	10	10	10	10	10	10	0	10	0	0	0	0	0	0	0	0	10	0	0	10	0	0	0	10
		2	0	1	0	10	0	0	0	0	0	0	0	0	0	0	0	0	0	0	9	0	10	0	0	0	0	0	0	0	0	0	0	0	0	0	0	10	0	0	0	0	0	0	0	0	10	0	0
	overall	overall	1	1	0	2	1	1	0	0	0	1	0	1	0	0	0	0	0	0	2	0	2	1	0	1	1	1	1	1	1	0	1	0	0	0	0	2	0	0	0	1	0	0	1	0	2	0	1
SVM_linear_scaled	clf	0	1	2	0	2	1	1	0	0	0	1	0	1	0	0	0	0	0	0	2	0	1	1	0	1	1	1	1	1	1	0	1	0	0	0	0	2	0	0	0	1	0	0	1	0	1	0	1
		1	1	2	0	2	1	1	0	0	0	1	0	1	1	0	0	0	0	0	2	0	2	1	0	1	1	1	1	1	1	0	1	0	0	0	0	2	0	0	0	1	0	0	1	0	1	0	1
		2	1	2	0	2	1	1	0	0	0	1	0	1	1	0	0	0	0	0	2	0	2	1	0	1	1	1	1	1	1	0	1	0	0	0	0	2	0	0	0	1	0	0	1	0	1	0	1
		3	1	2	0	2	1	1	0	0	0	1	0	1	1	0	0	0	0	0	2	0	2	1	0	1	1	1	1	1	1	0	1	0	0	0	0	2	0	0	0	1	0	0	1	0	1	0	1
		4	1	2	0	2	1	1	0	0	0	1	0	1	1	0	0	0	0	0	2	0	2	1	0	1	1	1	1	1	1	0	1	0	0	0	0	2	0	0	0	1	0	0	1	0	1	0	1
		5	1	2	0	2	1	1	0	0	0	1	0	1	1	0	0	0	0	0	2	0	2	1	0	1	1	1	1	1	1	0	1	0	0	0	0	2	0	0	0	1	0	0	1	0	1	0	1
		6	1	2	0	2	1	1	0	0	0	1	0	1	1	0	0	0	0	0	2	0	2	1	0	1	1	1	1	1	1	0	1	0	0	0	0	2	0	0	0	1	0	0	1	0	1	0	1
		7	1	2	0	2	1	1	0	0	0	1	0	1	1	0	0	0	0	0	2	0	2	1	0	1	1	1	1	1	1	0	1	0	0	0	0	2	0	0	0	1	0	0	1	0	1	0	1
		8	1	2	0	2	1	1	0	0	0	1	0	1	1	0	0	0	0	0	2	0	2	1	0	1	1	1	1	1	1	0	1	0	0	0	0	2	0	0	0	1	0	0	1	0	1	0	1
		9	1	2	0	2	1	1	0	0	0	1	0	1	1	0	0	0	0	0	2	0	2	1	0	1	1	1	1	1	1	0	1	0	0	0	0	2	0	0	0	1	0	0	1	0	1	0	1
	count	0	0	0	10	0	0	0	10	10	10	0	10	0	1	10	10	10	10	10	0	10	0	0	10	0	0	0	0	0	0	10	0	10	10	10	10	0	10	10	10	0	10	10	0	10	0	10	0
		1	10	0	0	0	10	10	0	0	0	10	0	10	9	0	0	0	0	0	0	0	1	10	0	10	10	10	10	10	10	0	10	0	0	0	0	0	0	0	0	10	0	0	10	0	10	0	10
		2	0	10	0	10	0	0	0	0	0	0	0	0	0	0	0	0	0	0	10	0	9	0	0	0	0	0	0	0	0	0	0	0	0	0	0	10	0	0	0	0	0	0	0	0	0	0	0
	overall	overall	1	2	0	2	1	1	0	0	0	1	0	1	1	0	0	0	0	0	2	0	2	1	0	1	1	1	1	1	1	0	1	0	0	0	0	2	0	0	0	1	0	0	1	0	1	0	1
RF_scaled	clf	0	1	2	0	2	1	1	0	0	0	1	0	1	1	0	0	0	0	0	2	0	1	1	0	1	1	1	1	1	1	0	1	0	0	0	0	2	0	0	0	1	0	0	1	0	1	0	1
		1	1	2	0	2	1	1	0	0	0	1	0	1	1	0	0	0	0	0	2	0	2	1	0	1	1	1	1	1	1	0	1	0	0	0	0	2	0	0	0	1	0	0	1	0	1	0	1
		2	1	2	0	2	1	1	0	0	0	1	0	1	1	0	0	0	0	0	2	0	2	1	0	1	1	1	1	1	1	0	1	0	0	0	0	2	0	0	0	1	0	0	1	0	1	0	1
		3	1	2	0	2	1	1	0	0	0	1	0	1	1	0	0	0	0	0	2	0	2	1	0	1	1	1	1	1	1	0	1	0	0	0	0	2	0	0	0	1	0	0	1	0	1	0	1
		4	1	2	0	2	1	1	0	0	0	1	0	1	1	0	0	0	0	0	2	0	2	1	0	1	1	1	1	1	1	0	1	0	0	0	0	2	0	0	0	1	0	0	1	0	1	0	1
		5	1	2	0	2	1	1	0	0	0	1	0	1	1	0	0	0	0	0	2	0	2	1	0	1	1	1	1	1	1	0	1	0	0	0	0	2	0	0	0	1	0	0	1	0	1	0	1
		6	1	2	0	2	1	1	0	0	0	1	0	1	1	0	0	0	0	0	2	0	2	1	0	1	1	1	1	1	1	0	1	0	0	0	0	2	0	0	0	1	0	0	1	0	1	0	1
		7	1	2	0	2	1	1	0	0	0	1	0	1	1	0	0	0	0	0	2	0	2	1	0	1	1	1	1	1	1	0	1	0	0	0	0	2	0	0	0	1	0	0	1	0	1	0	1
		8	1	2	0	2	1	1	0	0	0	1	0	1	1	0	0	0	0	0	2	0	2	1	0	1	1	1	1	1	1	0	1	0	0	0	0	2	0	0	0	1	0	0	1	0	1	0	1
		9	1	2	0	2	1	1	0	0	0	1	0	1	1	0	0	0	0	0	2	0	2	1	0	1	1	1	1	1	1	0	1	0	0	0	0	2	0	0	0	1	0	0	1	0	1	0	1
	count	0	0	0	10	0	0	0	10	10	10	0	10	0	0	10	10	10	10	10	0	10	0	0	10	0	0	0	0	0	0	10	0	10	10	10	10	0	10	10	10	0	10	10	0	10	0	10	0
		1	10	0	0	0	10	10	0	0	0	10	0	10	10	0	0	0	0	0	0	0	1	10	0	10	10	10	10	10	10	0	10	0	0	0	0	0	0	0	0	10	0	0	10	0	10	0	10
		2	0	10	0	10	0	0	0	0	0	0	0	0	0	0	0	0	0	0	10	0	9	0	0	0	0	0	0	0	0	0	0	0	0	0	0	10	0	0	0	0	0	0	0	0	0	0	0
	overall	overall	1	2	0	2	1	1	0	0	0	1	0	1	1	0	0	0	0	0	2	0	2	1	0	1	1	1	1	1	1	0	1	0	0	0	0	2	0	0	0	1	0	0	1	0	1	0	1
NN_scaled	clf	0	1	2	0	2	1	1	0	0	0	1	0	1	1	1	0	0	0	0	1	0	1	1	0	1	1	1	1	1	1	0	1	0	0	0	0	2	0	0	0	1	0	0	1	0	1	0	1
		1	1	2	0	2	1	1	0	0	0	1	0	1	1	0	0	0	0	0	2	0	2	1	0	1	1	1	1	1	1	0	1	0	0	0	0	2	0	0	0	1	0	0	1	0	1	0	1
		2	1	2	0	2	1	1	0	0	0	1	0	1	1	0	0	0	0	0	2	0	2	1	0	1	1	1	1	1	1	0	1	0	0	0	0	2	0	0	0	1	0	0	1	0	1	0	1
		3	1	2	0	2	1	1	0	0	0	1	0	1	1	0	0	0	0	0	2	0	2	1	0	1	1	1	1	1	1	0	1	0	0	0	0	2	0	0	0	1	0	0	1	0	1	0	1
		4	1	2	0	2	1	1	0	0	0	1	0	1	1	0	0	0	0	0	2	0	2	1	0	1	1	1	1	1	1	0	1	0	0	0	0	2	0	0	0	1	0	0	1	0	1	0	1
		5	1	2	0	2	1	1	0	0	0	1	0	1	1	0	0	0	0	0	2	0	2	1	0	1	1	1	1	1	1	0	1	0	0	0	0	2	0	0	0	1	0	0	1	0	1	0	1
		6	1	2	0	2	1	1	0	0	0	1	0	1	1	0	0	0	0	0	2	0	2	1	0	1	1	1	1	1	1	0	1	0	0	0	0	2	0	0	0	1	0	0	1	0	1	0	1
		7	1	2	0	2	1	1	0	0	0	1	0	1	1	0	0	0	0	0	2	0	2	1	0	1	1	1	1	1	1	0	1	0	0	0	0	2	0	0	0	1	0	0	1	0	1	0	1
		8	1	2	0	2	1	1	0	0	0	1	0	1	1	0	0	0	0	0	2	0	2	1	0	1	1	1	1	1	1	0	1	0	0	0	0	2	0	0	0	1	0	0	1	0	1	0	1
		9	1	2	0	2	1	1	0	0	0	1	0	1	1	0	0	0	0	0	2	0	2	1	0	1	1	1	1	1	1	0	1	0	0	0	0	2	0	0	0	1	0	0	1	0	1	0	1
	count	0	0	0	10	0	0	0	10	10	10	0	10	0	0	9	10	10	10	10	0	10	0	0	10	0	0	0	0	0	0	10	0	10	10	10	10	0	10	10	10	0	10	10	0	10	0	10	0
		1	10	0	0	0	10	10	0	0	0	10	0	10	10	1	0	0	0	0	1	0	1	10	0	10	10	10	10	10	10	0	10	0	0	0	0	0	0	0	0	10	0	0	10	0	10	0	10
		2	0	10	0	10	0	0	0	0	0	0	0	0	0	0	0	0	0	0	9	0	9	0	0	0	0	0	0	0	0	0	0	0	0	0	0	10	0	0	0	0	0	0	0	0	0	0	0
	overall	overall	1	2	0	2	1	1	0	0	0	1	0	1	1	0	0	0	0	0	2	0	2	1	0	1	1	1	1	1	1	0	1	0	0	0	0	2	0	0	0	1	0	0	1	0	1	0	1
LR_scaled	clf	0	1	1	0	2	1	1	0	0	0	1	0	1	1	0	0	0	0	1	1	0	1	1	0	1	1	1	1	1	1	0	1	0	0	0	0	1	0	0	0	1	0	0	1	0	1	0	1
		1	1	1	0	2	1	1	0	0	0	1	0	1	1	0	0	0	0	0	2	0	1	1	0	1	1	1	1	1	1	0	1	0	0	0	0	1	0	0	0	1	0	0	1	0	1	0	1
		2	1	1	0	2	1	1	0	0	0	1	0	1	1	0	0	0	0	0	2	0	1	1	0	1	1	1	1	1	1	0	1	0	0	0	0	1	0	0	0	1	0	0	1	0	1	0	1
		3	1	2	0	2	1	1	0	0	0	1	0	1	1	0	0	0	0	0	2	0	1	1	0	1	1	1	1	1	1	0	1	0	0	0	0	1	0	0	0	1	0	0	1	0	1	0	1
		4	1	1	0	2	1	1	0	0	0	1	0	1	1	0	0	0	0	0	2	0	1	1	0	1	1	1	1	1	1	0	1	0	0	0	0	2	0	0	0	1	0	0	1	0	1	0	1
		5	1	1	0	2	1	1	0	0	0	1	0	1	1	0	0	0	0	0	2	0	1	1	0	1	1	1	1	1	1	0	1	0	0	0	0	1	0	0	0	1	0	0	1	0	1	0	1
		6	1	1	0	2	1	1	0	0	0	1	0	1	1	0	0	0	0	0	2	0	1	1	0	1	1	1	1	1	1	0	1	0	0	0	0	1	0	0	0	1	0	0	1	0	1	0	1
		7	1	1	0	2	1	1	0	0	0	1	0	1	1	0	0	0	0	0	2	0	1	1	0	1	1	1	1	1	1	0	1	0	0	0	0	1	0	0	0	1	0	0	1	0	1	0	1
		8	1	1	0	2	1	1	0	0	0	1	0	1	1	0	0	0	0	0	2	0	1	1	0	1	1	1	1	1	1	0	1	0	0	0	0	1	0	0	0	1	0	0	1	0	1	0	1
		9	1	1	0	2	1	1	0	0	0	1	0	1	1	0	0	0	0	0	2	0	1	1	0	1	1	1	1	1	1	0	1	0	0	0	0	1	0	0	0	1	0	0	1	0	1	0	1
	count	0	0	0	10	0	0	0	10	10	10	0	10	0	0	10	10	10	10	9	0	10	0	0	10	0	0	0	0	0	0	10	0	10	10	10	10	0	10	10	10	0	10	10	0	10	0	10	0
		1	10	9	0	0	10	10	0	0	0	10	0	10	10	0	0	0	0	1	1	0	10	10	0	10	10	10	10	10	10	0	10	0	0	0	0	9	0	0	0	10	0	0	10	0	10	0	10
		2	0	1	0	10	0	0	0	0	0	0	0	0	0	0	0	0	0	0	9	0	0	0	0	0	0	0	0	0	0	0	0	0	0	0	0	1	0	0	0	0	0	0	0	0	0	0	0
	overall	overall	1	1	0	2	1	1	0	0	0	1	0	1	1	0	0	0	0	0	2	0	1	1	0	1	1	1	1	1	1	0	1	0	0	0	0	1	0	0	0	1	0	0	1	0	1	0	1
[truncated: 206 more columns]

## Sheet: CrossValidation_Accuracy
classifier_name	PSVM_unscaled				KNN_scaled				SVM_rbf_scaled				SVM_linear_scaled				RF_scaled				NN_scaled				LR_scaled
accuracy	train	validate	train_null	validate_null	train	validate	train_null	validate_null	train	validate	train_null	validate_null	train	validate	train_null	validate_null	train	validate	train_null	validate_null	train	validate	train_null	validate_null	train	validate	train_null	validate_null
0	1	1	0.557692	0.540541	0.958333	0.945946	0.557692	0.540541	0.958333	0.891892	0.557692	0.540541	0.99359	0.945946	0.557692	0.540541	1	0.972973	0.557692	0.540541	0.987179	0.918919	0.557692	0.540541	0.955128	0.864865	0.557692	0.540541
1	1	0.972222	0.555911	0.555556	0.958466	0.944444	0.555911	0.555556	0.958466	0.944444	0.555911	0.555556	0.99361	0.944444	0.555911	0.555556	0.996805	1	0.555911	0.555556	0.990415	0.972222	0.555911	0.555556	0.955272	0.916667	0.555911	0.555556
2	1	0.972222	0.555911	0.555556	0.961661	0.861111	0.555911	0.555556	0.955272	0.916667	0.555911	0.555556	1	0.944444	0.555911	0.555556	1	0.944444	0.555911	0.555556	0.99361	0.916667	0.555911	0.555556	0.952077	0.861111	0.555911	0.555556
3	1	0.944444	0.555911	0.555556	0.964856	0.916667	0.555911	0.555556	0.955272	0.888889	0.555911	0.555556	0.990415	0.944444	0.555911	0.555556	1	1	0.555911	0.555556	0.99361	0.944444	0.555911	0.555556	0.952077	0.916667	0.555911	0.555556
4	1	0.970588	0.555556	0.558824	0.961905	0.970588	0.555556	0.558824	0.955556	1	0.555556	0.558824	0.990476	0.941176	0.555556	0.558824	0.996825	0.970588	0.555556	0.558824	0.993651	0.941176	0.555556	0.558824	0.946032	1	0.555556	0.558824
5	1	0.941176	0.555556	0.558824	0.961905	0.911765	0.555556	0.558824	0.95873	0.941176	0.555556	0.558824	0.993651	0.970588	0.555556	0.558824	1	1	0.555556	0.558824	0.993651	0.970588	0.555556	0.558824	0.942857	0.941176	0.555556	0.558824
6	1	0.970588	0.555556	0.558824	0.95873	0.970588	0.555556	0.558824	0.955556	1	0.555556	0.558824	0.993651	0.970588	0.555556	0.558824	1	1	0.555556	0.558824	0.987302	1	0.555556	0.558824	0.952381	1	0.555556	0.558824
7	1	0.941176	0.555556	0.558824	0.961905	0.911765	0.555556	0.558824	0.955556	0.911765	0.555556	0.558824	0.990476	1	0.555556	0.558824	1	0.970588	0.555556	0.558824	0.993651	0.941176	0.555556	0.558824	0.949206	0.970588	0.555556	0.558824
8	1	0.911765	0.555556	0.558824	0.955556	0.970588	0.555556	0.558824	0.952381	1	0.555556	0.558824	0.993651	0.941176	0.555556	0.558824	1	0.970588	0.555556	0.558824	0.990476	0.941176	0.555556	0.558824	0.942857	0.823529	0.555556	0.558824
9	1	0.970588	0.555556	0.558824	0.949206	0.941176	0.555556	0.558824	0.95873	0.941176	0.555556	0.558824	0.990476	0.941176	0.555556	0.558824	1	0.970588	0.555556	0.558824	0.987302	0.941176	0.555556	0.558824	0.955556	0.882353	0.555556	0.558824

## Sheet: CrossValidation_AccuracyMean
classifier_name	train	train_null	validate	validate_null
PSVM_unscaled	1	0.555876	0.959477	0.556015
KNN_scaled	0.959252	0.555876	0.934464	0.556015
SVM_rbf_scaled	0.956385	0.555876	0.943601	0.556015
SVM_linear_scaled	0.993	0.555876	0.954399	0.556015
RF_scaled	0.999363	0.555876	0.979977	0.556015
NN_scaled	0.991085	0.555876	0.948755	0.556015
LR_scaled	0.950344	0.555876	0.917696	0.556015

## Sheet: CrossValidation_AccuracyStdDev
classifier_name	train	train_null	validate	validate_null
PSVM_unscaled	0	0.000659854	0.0247423	0.00565115
KNN_scaled	0.004405	0.000659854	0.0348318	0.00565115
SVM_rbf_scaled	0.00210036	0.000659854	0.0434118	0.00565115
SVM_linear_scaled	0.00292081	0.000659854	0.0197115	0.00565115
RF_scaled	0.00134282	0.000659854	0.0190552	0.00565115
NN_scaled	0.00292886	0.000659854	0.0254332	0.00565115
LR_scaled	0.00490441	0.000659854	0.0605607	0.00565115

## Sheet: TrainingCohort_Predictions
SampleID	Time	Event	Reference Risk Grp
04-1331	3.35342	1	intermediate
04-1332	3.41644	1	high
04-1336	4.09589	0	low
04-1337	0.167123	1	high
04-1338	3.88493	0	intermediate
04-1342	1.54247	1	intermediate
04-1346	5.45753	0	low
04-1347	5.25479	0	low
04-1348	4.06301	1	low
04-1349	1.79726	1	intermediate
04-1350	5.33151	1	low
04-1356	4.10685	1	intermediate
04-1361	2.70959	0	intermediate
04-1362	3.69315	1	low
04-1364	2.80548	1	low
04-1365	6.37808	0	low
04-1371	6.86301	0	low
04-1514	4.71233	1	low
04-1517	1.66575	1	high
04-1542	7.01644	1	low
04-1646	2.32329	1	high
04-1648	2.3863	1	intermediate
04-1651	3.01918	1	low
09-0364	2.43014	1	intermediate
09-0365	0.789041	1	intermediate
09-0366	4.81096	1	intermediate
09-0367	1.49589	1	intermediate
09-0369	2.96164	1	intermediate
09-1659	0.830137	1	intermediate
09-1662	7.44384	1	low
09-1664	6.2411	1	intermediate
09-1666	4.79726	0	low
09-1667	5.15616	0	low
09-1668	4.6137	0	low
09-1670	1.49863	0	low
09-1672	0.487671	0	high
09-1673	0.252055	0	low
09-1674	0.712329	0	low
09-2044	0.509589	0	low
09-2045	2.92877	1	intermediate
09-2051	5.25753	0	low
09-2054	1.74247	1	low
09-2056	1.03836	0	intermediate
10-0925	4.52603	1	low
13-0714	0.517808	1	intermediate
13-0717	2.04932	1	low
13-0720	3.71233	1	intermediate
13-0725	1.03288	1	intermediate
13-0726	2.58904	1	high
13-0727	1.26575	1	intermediate
13-0757	0.931507	1	intermediate
13-0758	0.947945	1	high
13-0760	0.961644	1	intermediate
13-0794	2.52877	0	low
13-0797	0.726027	0	low
13-0799	0.649315	0	low
13-0801	0.690411	0	low
13-0802	0.682192	0	intermediate
13-0893	3.6137	1	intermediate
13-0900	4.75616	0	intermediate
13-0901	1.6137	0	intermediate
13-0905	3.9863	0	low
13-0908	3.73699	0	high
13-1403	0.906849	0	intermediate
13-1405	0.613699	0	high
13-1407	0.50411	0	low
13-1408	0.493151	0	high
13-1409	0.569863	0	low
13-1411	0.350685	0	high
13-1477	4.55068	1	intermediate
13-1481	7.25479	1	low
13-1482	5.14247	1	low
13-1483	2.44932	1	intermediate
13-1484	8.16986	0	low
13-1487	1.86575	1	intermediate
13-1488	5.90137	1	low
13-1489	6.90685	0	low
13-1491	4.36986	1	intermediate
13-1492	6.12877	0	low
13-1495	4.10137	0	low
13-1496	0.353425	1	intermediate
13-1497	4.52603	0	low
13-1498	3.13425	0	intermediate
13-1499	3.19726	0	intermediate
13-1500	1.16438	1	intermediate
13-1501	2.73699	0	intermediate
13-1504	1.38082	0	intermediate
13-1505	0.350685	0	intermediate
13-1507	0.39726	0	intermediate
13-1509	0.345205	0	low
13-1510	0.213699	0	low
13-1511	0.323288	0	intermediate
13-1512	0.257534	0	intermediate
13-2060	0.715068	0	intermediate
20-0987	1.92055	1	intermediate
20-0990	2.16164	0	low
20-0991	2.18356	0	intermediate
20-1682	2.29041	0	intermediate
20-1684	1.58904	0	low
20-1685	1.38904	0	low
20-1687	0.221918	0	intermediate
23-1021	3.96164	1	intermediate
23-1022	3.54247	1	low
23-1023	3.37808	0	intermediate
23-1026	2.23562	0	intermediate
23-1027	2.64384	1	intermediate
23-1028	4.11781	0	low
23-1029	0.734247	0	intermediate
23-1030	2.42466	0	intermediate
23-1031	1.5726	1	intermediate
23-1032	0.186301	1	intermediate
23-1111	0.268493	0	intermediate
23-1113	2.6	1	intermediate
23-1116	0.380822	0	high
23-1118	7.16712	0	low
23-1119	10.8301	0	low
23-1120	0.356164	0	intermediate
23-1121	0.531507	0	low
23-1122	3.25753	1	intermediate
23-1123	2.78904	1	intermediate
23-1124	4.84384	1	intermediate
23-2072	2.07945	1	high
23-2077	9.65753	0	low
23-2078	7.29041	0	low
23-2081	6.41644	1	intermediate
23-2084	4.15342	1	low
24-0968	1.63562	1	intermediate
24-0970	0.969863	1	intermediate
24-0975	1.81644	1	high
24-0979	3.46301	1	intermediate
24-0981	2.80822	1	low
24-0982	1.86027	1	intermediate
24-1104	5.29589	1	high
24-1105	3.95068	1	intermediate
24-1413	0.526027	0	low
24-1416	0.531507	0	intermediate
24-1417	0.652055	0	low
24-1418	0.665753	0	intermediate
24-1419	0.654795	0	low
24-1422	0.0630137	1	high
24-1423	0.520548	0	low
24-1424	0.50137	0	intermediate
24-1427	0.4	0	intermediate
24-1428	0.306849	0	low
24-1430	2.36164	1	intermediate
24-1431	1.59726	1	intermediate
24-1434	1.55616	1	high
24-1435	3.6274	1	intermediate
24-1436	0.712329	1	intermediate
24-1463	6.07671	1	intermediate
24-1464	1.03836	1	intermediate
24-1466	3.76164	1	intermediate
24-1467	8.83288	1	low
24-1469	0.758904	0	low
24-1470	0.284932	0	intermediate
24-1471	0.0986301	0	intermediate
24-1474	1.84932	1	intermediate
24-1544	2.24658	1	intermediate
24-1545	4.78082	1	intermediate
24-1546	5.35616	1	high
24-1548	1.35068	1	low
24-1549	4.71507	1	low
24-1550	3.42192	1	high
24-1551	4.32603	1	low
24-1553	4.8411	1	intermediate
24-1557	3.32329	1	intermediate
24-1558	1.6274	1	intermediate
24-1562	3.79178	1	intermediate
24-1563	3.97534	1	intermediate
24-1564	2.15616	1	intermediate
24-1565	0.854795	1	intermediate
24-1567	1.43562	1	low
24-1603	7.51233	1	low
24-1604	7.36164	1	low
24-1616	3.1863	1	intermediate
24-1842	0.693151	0	intermediate
24-1843	0.290411	0	low
24-1844	0.309589	0	intermediate
24-1847	0.939726	0	low
24-1849	0.479452	0	high
24-1850	0.457534	0	intermediate
24-1920	0.816438	0	intermediate
24-1924	2.51781	1	intermediate
24-2019	0.405479	0	low
24-2020	12.6658	1	low
24-2023	3.73699	1	intermediate
24-2024	4.84658	1	intermediate
24-2026	2.90137	1	intermediate
24-2027	9.13973	1	low
24-2038	3.70685	1	intermediate
24-2254	4.75616	1	intermediate
24-2261	0.0657534	1	intermediate
24-2288	0.0684932	1	intermediate
24-2289	5.6137	1	intermediate
24-2290	3.01918	1	intermediate
24-2297	4.65479	1	intermediate
25-1312	0.0849315	1	intermediate
25-1313	2.24384	1	high
25-1314	2.66575	1	intermediate
25-1316	3.08493	1	intermediate
25-1317	0.0849315	1	intermediate
25-1318	2.91507	1	high
25-1319	5.41644	1	low
25-1320	3.07945	1	intermediate
25-1321	2.83014	1	intermediate
25-1322	0.249315	1	intermediate
25-1323	1	1	intermediate
25-1324	2.83562	1	intermediate
25-1325	2.67397	1	intermediate
25-1326	2.5863	1	high
25-1328	5.42192	1	high
25-1329	0.246575	1	high
25-1623	1.54795	1	high
25-1625	1.50137	1	high
25-1627	0.030137	1	intermediate
25-1630	0.654795	1	intermediate
25-1631	0.0246575	1	intermediate
25-1633	5.04932	1	intermediate
25-1635	4.26849	1	intermediate
25-1870	1.24384	1	intermediate
25-1878	7.08767	1	low
25-2042	1.08493	1	high
25-2391	4.08767	1	low
25-2392	0.0849315	1	intermediate
25-2393	3.16986	1	intermediate
25-2396	0.252055	1	low
25-2397	1	1	high
25-2398	3.75068	1	intermediate
25-2399	1.66575	1	high
25-2400	3.50137	1	intermediate
25-2401	0.246575	1	intermediate
25-2408	2.58082	1	intermediate
29-1688	6.5726	1	low
29-1691	3.93151	1	low
29-1693	8.47945	0	intermediate
29-1694	3.21096	1	high
29-1695	0.0657534	1	high
29-1696	2.80822	1	intermediate
29-1697	2.59726	1	low
29-1698	5.69041	0	intermediate
29-1699	0.0438356	1	intermediate
29-1701	1.40822	1	intermediate
29-1702	1.55342	1	intermediate
29-1705	1.52055	1	intermediate
29-1707	3.49589	0	low
29-1710	2.43562	1	high
29-1711	2.88493	0	low
29-1761	1.41644	1	intermediate
29-1762	7.13973	1	low
29-1763	5.56438	0	intermediate
29-1766	3.25753	1	intermediate
29-1768	2.60274	1	high
29-1769	1.91507	0	intermediate
29-1770	2.03014	0	high
29-1771	1.87671	0	intermediate
29-1774	1.4411	0	intermediate
29-1776	0.986301	0	intermediate
29-1777	1.02466	0	intermediate
29-1778	1.24384	0	intermediate
29-1783	0.6	0	intermediate
29-1784	0.446575	0	low
29-1785	2.88493	1	intermediate
29-2414	7.18082	1	intermediate
29-2428	3.7589	0	low
30-1718	4.32603	1	intermediate
30-1853	3.02192	1	intermediate
30-1855	0.205479	1	intermediate
30-1856	1.30685	1	intermediate
30-1859	4.00548	1	intermediate
30-1860	3.74247	1	low
30-1861	2.89863	1	intermediate
30-1866	3.05205	1	low
30-1867	0.0986301	1	high
30-1880	4.79726	1	intermediate
30-1887	2.02192	1	intermediate
30-1891	2.50411	1	intermediate
30-1892	4.06575	1	high
31-1944	3.79726	0	intermediate
31-1946	2.51507	0	intermediate
31-1950	1.56438	0	low
31-1951	1.87123	0	intermediate
31-1953	0.558904	0	low
31-1956	3.67397	0	intermediate
31-1959	0.180822	0	intermediate
36-1569	2.42192	0	intermediate
36-1570	1.79452	0	low
36-1571	1.90411	1	intermediate
36-1577	2.14521	0	low
36-1578	2.32055	0	intermediate
36-1580	2.01918	1	high
36-1581	2.05753	0	intermediate
57-1582	2.00274	1	intermediate
57-1584	1.76164	0	intermediate
57-1585	0.145205	1	intermediate
57-1586	1.86027	0	low
57-1992	2.4137	0	intermediate
57-1993	2.08767	0	intermediate
59-2350	1.86301	1	intermediate
59-2351	9.67671	0	low
59-2352	0.783562	1	intermediate
59-2354	2.86575	1	intermediate
59-2355	0.254795	1	intermediate
59-2363	0.449315	0	low
61-1722	0.671233	0	intermediate
61-1724	1.74521	1	intermediate
61-1725	2.61644	0	intermediate
61-1727	1.54521	0	intermediate
61-1728	2.32329	0	low
61-1730	0.361644	1	high
61-1733	2.64658	0	intermediate
61-1736	4.06575	1	low
61-1737	3.73699	0	intermediate
61-1738	2.98356	1	intermediate
61-1740	0.20274	1	intermediate
61-1741	2.80548	1	low
61-1743	3.6411	1	low
61-1895	0.117808	0	intermediate
61-1899	0.70137	0	intermediate
61-1900	0.482192	0	intermediate
61-1901	0.950685	1	intermediate
61-1903	1.08493	0	low
61-1904	0.756164	0	high
61-1906	2.84384	1	intermediate
61-1907	2.60822	0	low
61-1910	3.08493	0	low
61-1914	4.71507	0	intermediate
61-1915	5.64384	0	low
61-1917	3.61918	1	low
61-1919	3.18082	1	intermediate
61-1995	0.164384	0	low
61-1998	0.460274	0	low
61-2000	1.20822	0	low
61-2002	1.49863	0	low
61-2003	0.331507	0	intermediate
61-2008	2.55068	0	intermediate
61-2012	2.55342	0	low
61-2016	0.0986301	1	low
61-2087	0.4	0	low
61-2094	5.97808	0	low
61-2095	5.13699	1	intermediate
61-2096	4.86575	0	low
61-2097	5.05205	0	intermediate
61-2098	5.45753	0	low
61-2101	4.62466	1	intermediate
61-2102	0.539726	1	high
61-2104	6.40274	0	low
61-2109	1.72329	1	low
61-2110	3.70959	1	intermediate
61-2111	10.4767	0	low

## Sheet: TestCohort_Prediction
SampleID	Time	Event	PSVM_unscaled	KNN_scaled	SVM_rbf_scaled	SVM_linear_scaled	RF_scaled	NN_scaled	LR_scaled	count_low	count_intermediate	count_high	Overall
GSM249860	0.916667	1	high	high	high	high	high	high	high	0	0	7	high
GSM249799	2.58333	0	low	low	low	low	low	low	low	7	0	0	low
GSM249930	2	0	low	low	low	low	low	low	low	7	0	0	low
GSM249775	3.33333	1	intermediate	low	low	intermediate	low	low	intermediate	4	3	0	low
GSM249751	4.83333	1	intermediate	intermediate	intermediate	intermediate	intermediate	intermediate	intermediate	0	7	0	intermediate
GSM249829	1.08333	1	high	high	high	high	high	high	high	0	0	7	high
GSM249980	1.91667	0	low	low	low	low	low	low	low	7	0	0	low
GSM249962	2.58333	0	intermediate	intermediate	intermediate	intermediate	intermediate	intermediate	intermediate	0	7	0	intermediate
GSM249904	4	1	low	low	low	low	low	low	low	7	0	0	low
GSM249880	4.58333	0	low	low	low	intermediate	intermediate	intermediate	low	4	3	0	low
GSM249816	0.416667	1	intermediate	intermediate	intermediate	intermediate	intermediate	intermediate	intermediate	0	7	0	intermediate
GSM249784	1.66667	0	high	high	high	high	high	high	high	0	0	7	high
GSM249928	3.33333	0	low	low	low	low	low	low	low	7	0	0	low
GSM249968	2.33333	0	intermediate	low	low	intermediate	intermediate	intermediate	intermediate	2	5	0	intermediate
GSM249862	3.41667	1	intermediate	intermediate	intermediate	intermediate	intermediate	intermediate	intermediate	0	7	0	intermediate
GSM249852	2.75	1	intermediate	intermediate	intermediate	intermediate	intermediate	intermediate	intermediate	0	7	0	intermediate
GSM249809	4.25	0	intermediate	intermediate	intermediate	intermediate	intermediate	intermediate	intermediate	0	7	0	intermediate
GSM249796	1	1	low	low	low	low	low	low	low	7	0	0	low
GSM249785	2.33333	0	low	low	low	low	low	low	low	7	0	0	low
GSM249774	3.5	0	low	low	low	low	low	low	low	7	0	0	low
GSM249984	1.41667	1	intermediate	intermediate	intermediate	intermediate	intermediate	intermediate	intermediate	0	7	0	intermediate
GSM249881	2.41667	0	low	low	low	low	low	low	low	7	0	0	low
GSM249793	3.66667	0	low	low	low	low	low	low	low	7	0	0	low
GSM249855	1.75	1	low	low	low	low	low	low	low	7	0	0	low
GSM249869	4	0	high	high	high	high	high	high	intermediate	0	1	6	high
GSM249753	17.8333	0	low	low	low	low	low	low	low	7	0	0	low
GSM249946	0.916667	1	high	high	high	high	high	high	high	0	0	7	high
GSM249910	1.91667	0	high	intermediate	intermediate	high	high	high	high	0	2	5	high
GSM249882	5.75	1	intermediate	intermediate	intermediate	intermediate	intermediate	intermediate	intermediate	0	7	0	intermediate
GSM249853	4.33333	1	high	high	high	high	high	high	high	0	0	7	high
GSM249761	1.83333	0	high	high	high	high	high	high	high	0	0	7	high
GSM249889	2.41667	0	intermediate	intermediate	intermediate	intermediate	intermediate	intermediate	intermediate	0	7	0	intermediate
GSM249850	2.25	1	low	low	low	low	low	low	low	7	0	0	low
GSM249792	3.75	0	intermediate	intermediate	intermediate	intermediate	intermediate	intermediate	intermediate	0	7	0	intermediate
GSM249981	2.91667	0	low	low	low	low	low	low	low	7	0	0	low
GSM249967	2.83333	0	intermediate	intermediate	intermediate	intermediate	intermediate	intermediate	intermediate	0	7	0	intermediate
GSM249954	1.5	0	intermediate	intermediate	intermediate	intermediate	intermediate	intermediate	intermediate	0	7	0	intermediate
GSM249794	3.5	0	low	low	low	low	low	low	low	7	0	0	low
GSM249865	3.58333	0	intermediate	intermediate	intermediate	intermediate	intermediate	intermediate	intermediate	0	7	0	intermediate
GSM249999	6.75	1	low	low	low	low	low	low	low	7	0	0	low
GSM249992	2.75	0	high	high	high	high	high	high	intermediate	0	1	6	high
GSM249987	3.41667	0	low	low	low	low	low	low	low	7	0	0	low
GSM249961	2.41667	0	intermediate	low	low	low	low	low	low	6	1	0	low
GSM249959	2	0	low	low	low	low	low	low	low	7	0	0	low
GSM249951	0.666667	0	intermediate	intermediate	intermediate	intermediate	intermediate	intermediate	intermediate	0	7	0	intermediate
GSM249942	1.91667	1	low	low	low	low	low	low	low	7	0	0	low
GSM249941	1.91667	0	low	low	low	low	low	low	low	7	0	0	low
GSM249940	0.166667	1	intermediate	intermediate	intermediate	intermediate	intermediate	intermediate	intermediate	0	7	0	intermediate
GSM249934	3	0	low	low	low	low	low	low	low	7	0	0	low
GSM249918	2.5	0	intermediate	intermediate	intermediate	intermediate	intermediate	intermediate	intermediate	0	7	0	intermediate
GSM249915	2.5	0	intermediate	intermediate	intermediate	intermediate	intermediate	intermediate	intermediate	0	7	0	intermediate
GSM249912	1.75	0	low	low	low	low	low	low	low	7	0	0	low
GSM249906	3.66667	1	intermediate	intermediate	intermediate	intermediate	intermediate	intermediate	intermediate	0	7	0	intermediate
GSM249899	2.08333	0	intermediate	intermediate	intermediate	intermediate	intermediate	intermediate	intermediate	0	7	0	intermediate
GSM249898	3.41667	0	low	low	low	low	low	low	low	7	0	0	low
GSM249897	2.41667	0	intermediate	intermediate	intermediate	intermediate	intermediate	intermediate	intermediate	0	7	0	intermediate
GSM249894	2.16667	0	low	intermediate	low	low	low	intermediate	low	5	2	0	low
GSM249890	1.91667	1	high	high	high	high	high	high	high	0	0	7	high
GSM249885	2.08333	0	low	low	low	low	low	low	low	7	0	0	low
GSM249883	0	0	low	low	low	low	low	low	low	7	0	0	low
GSM249861	2.91667	0	intermediate	low	low	low	low	low	low	6	1	0	low
GSM249849	0.5	1	intermediate	intermediate	intermediate	intermediate	intermediate	intermediate	intermediate	0	7	0	intermediate
GSM249847	4.16667	1	intermediate	intermediate	intermediate	intermediate	intermediate	intermediate	intermediate	0	7	0	intermediate
GSM249846	2.75	1	high	high	high	high	high	high	high	0	0	7	high
GSM249842	6.58333	0	low	low	low	low	low	low	low	7	0	0	low
GSM249841	4.75	1	intermediate	intermediate	intermediate	intermediate	intermediate	intermediate	intermediate	0	7	0	intermediate
GSM249840	3.16667	1	intermediate	intermediate	intermediate	intermediate	high	high	high	0	4	3	intermediate
GSM249832	1.25	0	low	low	low	low	low	low	low	7	0	0	low
GSM249826	1.5	0	intermediate	intermediate	intermediate	intermediate	intermediate	intermediate	intermediate	0	7	0	intermediate
GSM249824	1.41667	0	low	low	low	low	low	low	low	7	0	0	low
GSM249821	0.75	0	high	high	high	high	high	high	high	0	0	7	high
GSM249819	1.66667	1	low	low	low	low	low	low	low	7	0	0	low
GSM249817	1.58333	1	intermediate	intermediate	intermediate	intermediate	intermediate	intermediate	intermediate	0	7	0	intermediate
GSM249815	3.66667	1	low	low	low	low	low	low	low	7	0	0	low
GSM249812	1.83333	1	low	low	low	low	low	low	low	7	0	0	low
GSM249811	4.25	0	intermediate	intermediate	intermediate	intermediate	intermediate	intermediate	intermediate	0	7	0	intermediate
GSM249807	1	1	low	low	low	low	low	low	low	7	0	0	low
GSM249803	1.5	0	intermediate	intermediate	intermediate	intermediate	intermediate	intermediate	intermediate	0	7	0	intermediate
GSM249801	1.5	1	low	low	low	low	low	low	low	7	0	0	low
GSM249798	4.08333	1	low	low	low	low	low	low	low	7	0	0	low
GSM249780	2.75	0	intermediate	intermediate	intermediate	intermediate	intermediate	intermediate	intermediate	0	7	0	intermediate
GSM249763	2.16667	0	intermediate	intermediate	intermediate	intermediate	intermediate	high	intermediate	0	6	1	intermediate
GSM249762	2.66667	0	intermediate	intermediate	intermediate	intermediate	intermediate	intermediate	intermediate	0	7	0	intermediate
GSM249756	1.91667	0	low	low	low	low	low	low	low	7	0	0	low
GSM249742	1.33333	1	intermediate	intermediate	intermediate	intermediate	intermediate	intermediate	intermediate	0	7	0	intermediate
GSM249735	1.25	1	intermediate	intermediate	intermediate	intermediate	intermediate	intermediate	intermediate	0	7	0	intermediate
GSM249989	3.91667	0	low	low	low	low	low	low	low	7	0	0	low
GSM249947	0.25	0	high	high	high	high	high	intermediate	intermediate	0	2	5	high
GSM249944	2.58333	0	intermediate	intermediate	intermediate	intermediate	intermediate	intermediate	intermediate	0	7	0	intermediate
GSM249931	0.0833333	1	high	high	high	high	high	high	high	0	0	7	high
GSM249891	1.91667	0	low	low	low	low	low	low	low	7	0	0	low
GSM249834	0.416667	1	high	intermediate	intermediate	intermediate	intermediate	intermediate	intermediate	0	6	1	intermediate
GSM249823	5.41667	0	intermediate	intermediate	intermediate	intermediate	high	high	high	0	4	3	intermediate
GSM249810	4.16667	0	intermediate	low	low	low	low	low	low	6	1	0	low
GSM249994	1.25	1	high	high	high	high	high	high	high	0	0	7	high
GSM249971	2	1	intermediate	low	low	intermediate	intermediate	intermediate	low	3	4	0	intermediate
GSM249943	1.08333	1	intermediate	intermediate	intermediate	intermediate	intermediate	intermediate	intermediate	0	7	0	intermediate
GSM249933	1.33333	1	intermediate	intermediate	intermediate	intermediate	intermediate	intermediate	intermediate	0	7	0	intermediate
GSM249895	2.5	0	high	high	high	high	high	high	high	0	0	7	high
GSM249859	1.16667	1	high	high	intermediate	high	high	high	high	0	1	6	high
GSM249797	3.83333	0	intermediate	intermediate	intermediate	intermediate	intermediate	intermediate	intermediate	0	7	0	intermediate
GSM249873	4.25	0	intermediate	intermediate	intermediate	intermediate	intermediate	intermediate	intermediate	0	7	0	intermediate
GSM249768	2.33333	0	high	high	high	high	high	high	high	0	0	7	high
GSM249970	1.66667	1	intermediate	intermediate	intermediate	intermediate	intermediate	intermediate	intermediate	0	7	0	intermediate
GSM249949	0.833333	0	low	intermediate	low	low	low	low	low	6	1	0	low
GSM249808	3.83333	0	intermediate	low	low	low	low	low	low	6	1	0	low
GSM249788	2.75	0	intermediate	low	low	intermediate	intermediate	low	low	4	3	0	low
GSM249783	0.666667	0	intermediate	intermediate	intermediate	intermediate	intermediate	intermediate	intermediate	0	7	0	intermediate
GSM249938	2.91667	0	low	low	low	low	low	low	low	7	0	0	low
GSM249993	3.08333	0	low	low	low	low	low	low	low	7	0	0	low
GSM249744	2.25	1	low	low	low	low	low	low	low	7	0	0	low
GSM249991	2.58333	0	low	low	low	low	low	low	low	7	0	0	low
GSM249935	2.41667	0	intermediate	intermediate	intermediate	intermediate	high	intermediate	intermediate	0	6	1	intermediate
GSM249813	4.33333	0	low	low	low	low	low	low	low	7	0	0	low
GSM249800	0.666667	0	low	low	low	low	low	low	low	7	0	0	low
GSM250001	1.25	1	intermediate	intermediate	intermediate	intermediate	intermediate	intermediate	intermediate	0	7	0	intermediate
GSM250000	13.8333	0	intermediate	low	low	low	low	low	low	6	1	0	low
GSM249990	3.58333	0	intermediate	intermediate	intermediate	intermediate	intermediate	intermediate	intermediate	0	7	0	intermediate
GSM249988	1	0	intermediate	intermediate	intermediate	high	high	intermediate	intermediate	0	5	2	intermediate
GSM249983	1.16667	1	intermediate	intermediate	intermediate	intermediate	intermediate	intermediate	intermediate	0	7	0	intermediate
GSM249976	3	0	intermediate	intermediate	intermediate	intermediate	intermediate	intermediate	intermediate	0	7	0	intermediate
GSM249975	3.66667	0	intermediate	intermediate	intermediate	intermediate	intermediate	intermediate	low	1	6	0	intermediate
GSM249973	3.41667	0	low	low	low	intermediate	intermediate	low	low	5	2	0	low
GSM249969	2.91667	1	intermediate	intermediate	intermediate	intermediate	intermediate	intermediate	intermediate	0	7	0	intermediate
GSM249965	0.916667	0	intermediate	intermediate	intermediate	intermediate	intermediate	intermediate	intermediate	0	7	0	intermediate
GSM249963	2.83333	0	intermediate	intermediate	intermediate	intermediate	intermediate	intermediate	intermediate	0	7	0	intermediate
GSM249960	2	0	low	low	low	low	low	low	low	7	0	0	low
GSM249958	1.75	0	low	low	low	low	low	low	low	7	0	0	low
GSM249957	1	0	intermediate	intermediate	intermediate	intermediate	intermediate	intermediate	intermediate	0	7	0	intermediate
GSM249956	1.33333	1	intermediate	intermediate	intermediate	intermediate	intermediate	intermediate	intermediate	0	7	0	intermediate
GSM249953	1.91667	0	low	low	low	low	low	low	low	7	0	0	low
GSM249950	1.58333	0	low	low	low	low	low	low	low	7	0	0	low
GSM249939	3.08333	0	intermediate	intermediate	intermediate	intermediate	intermediate	intermediate	intermediate	0	7	0	intermediate
GSM249936	3.41667	0	intermediate	intermediate	intermediate	intermediate	intermediate	intermediate	intermediate	0	7	0	intermediate
GSM249932	1.83333	0	low	low	low	low	low	low	low	7	0	0	low
GSM249926	2.66667	0	intermediate	intermediate	intermediate	intermediate	intermediate	intermediate	intermediate	0	7	0	intermediate
GSM249925	1.16667	1	intermediate	intermediate	intermediate	intermediate	intermediate	intermediate	intermediate	0	7	0	intermediate
GSM249923	0.25	0	intermediate	intermediate	intermediate	intermediate	intermediate	intermediate	intermediate	0	7	0	intermediate
GSM249920	3.08333	1	low	low	low	low	low	low	low	7	0	0	low
GSM249919	1.83333	1	low	low	low	low	low	low	low	7	0	0	low
GSM249917	3	0	intermediate	intermediate	intermediate	intermediate	intermediate	intermediate	low	1	6	0	intermediate
GSM249913	2	0	low	low	low	low	low	low	low	7	0	0	low
GSM249907	4.75	0	intermediate	intermediate	intermediate	intermediate	intermediate	intermediate	intermediate	0	7	0	intermediate
GSM249905	2.83333	1	low	low	low	low	low	low	low	7	0	0	low
GSM249903	5.08333	1	low	low	low	low	intermediate	low	low	6	1	0	low
GSM249902	1.16667	1	low	low	low	low	low	low	low	7	0	0	low
GSM249900	3.75	0	low	low	low	low	low	low	low	7	0	0	low
GSM249888	2.41667	1	low	low	low	low	low	low	low	7	0	0	low
GSM249879	1.33333	1	high	high	high	high	high	high	intermediate	0	1	6	high
GSM249877	4.41667	0	low	low	low	low	low	low	low	7	0	0	low
GSM249875	3.16667	1	intermediate	intermediate	intermediate	intermediate	intermediate	intermediate	intermediate	0	7	0	intermediate
GSM249872	1.75	1	high	high	high	high	high	high	high	0	0	7	high
GSM249871	3.58333	0	intermediate	intermediate	intermediate	intermediate	intermediate	intermediate	intermediate	0	7	0	intermediate
GSM249866	3.08333	1	low	low	low	low	low	low	low	7	0	0	low
GSM249863	2.33333	1	high	high	high	high	high	intermediate	high	0	1	6	high
GSM249857	2.91667	0	low	low	low	low	low	low	low	7	0	0	low
GSM249854	7.58333	0	high	high	high	high	high	high	high	0	0	7	high
GSM249851	0.333333	0	low	low	low	low	low	low	low	7	0	0	low
GSM249845	2.16667	1	intermediate	intermediate	intermediate	intermediate	intermediate	intermediate	intermediate	0	7	0	intermediate
GSM249844	5.66667	1	intermediate	intermediate	intermediate	intermediate	intermediate	intermediate	intermediate	0	7	0	intermediate
GSM249839	0.666667	1	intermediate	low	low	low	low	low	low	6	1	0	low
GSM249838	5.08333	1	intermediate	intermediate	intermediate	intermediate	intermediate	intermediate	intermediate	0	7	0	intermediate
GSM249837	5.41667	1	low	low	low	low	low	low	low	7	0	0	low
GSM249836	6	0	high	high	high	high	high	high	high	0	0	7	high
GSM249827	3.16667	1	low	low	low	low	low	low	low	7	0	0	low
GSM249833	3.41667	0	low	low	low	low	low	low	low	7	0	0	low
GSM249830	2.66667	0	intermediate	intermediate	intermediate	intermediate	intermediate	intermediate	intermediate	0	7	0	intermediate
GSM249825	1.41667	0	intermediate	intermediate	intermediate	intermediate	intermediate	intermediate	intermediate	0	7	0	intermediate
GSM249820	0.833333	1	low	low	low	low	low	low	low	7	0	0	low
GSM249818	0.666667	1	intermediate	intermediate	intermediate	intermediate	intermediate	intermediate	intermediate	0	7	0	intermediate
GSM249795	0.75	0	intermediate	intermediate	intermediate	intermediate	intermediate	intermediate	intermediate	0	7	0	intermediate
GSM249789	2.83333	0	low	low	low	low	low	low	low	7	0	0	low
GSM249786	1.66667	1	low	low	low	low	intermediate	intermediate	low	5	2	0	low
GSM249782	2.08333	1	high	high	high	high	high	high	high	0	0	7	high
GSM249777	0.5	0	low	low	low	low	low	low	low	7	0	0	low
GSM249776	3.66667	0	low	low	low	low	low	low	low	7	0	0	low
GSM249773	4.08333	0	intermediate	intermediate	intermediate	intermediate	intermediate	intermediate	intermediate	0	7	0	intermediate
GSM249770	3.58333	1	low	low	low	low	low	low	low	7	0	0	low
GSM249769	1.66667	1	low	low	low	low	low	low	low	7	0	0	low
GSM249767	2.25	1	intermediate	intermediate	intermediate	intermediate	intermediate	intermediate	intermediate	0	7	0	intermediate
GSM249766	2.91667	1	low	low	low	low	low	low	low	7	0	0	low
GSM249760	1.91667	0	intermediate	intermediate	intermediate	intermediate	intermediate	intermediate	intermediate	0	7	0	intermediate
GSM249759	1.91667	0	intermediate	intermediate	intermediate	intermediate	intermediate	intermediate	intermediate	0	7	0	intermediate
GSM249758	1.58333	0	intermediate	low	low	low	low	low	low	6	1	0	low
GSM249755	2.25	0	intermediate	intermediate	intermediate	intermediate	intermediate	intermediate	intermediate	0	7	0	intermediate
GSM249754	1.83333	0	low	low	low	low	low	low	low	7	0	0	low
GSM249752	1.08333	1	intermediate	intermediate	intermediate	intermediate	intermediate	intermediate	intermediate	0	7	0	intermediate
GSM249749	2	1	low	low	low	low	low	low	low	7	0	0	low
GSM249747	4	1	intermediate	intermediate	low	intermediate	low	low	low	4	3	0	low
GSM249746	6.08333	1	low	low	low	low	low	low	low	7	0	0	low
GSM249745	5.75	1	intermediate	intermediate	intermediate	intermediate	intermediate	intermediate	intermediate	0	7	0	intermediate
GSM249741	9.25	1	intermediate	low	low	intermediate	intermediate	intermediate	intermediate	2	5	0	intermediate
GSM249740	0.166667	1	intermediate	intermediate	intermediate	intermediate	intermediate	intermediate	intermediate	0	7	0	intermediate
GSM249739	3.5	1	intermediate	intermediate	intermediate	intermediate	intermediate	intermediate	intermediate	0	7	0	intermediate
GSM249738	8.83333	1	low	low	low	low	low	low	low	7	0	0	low
GSM249736	2.91667	1	low	low	low	low	low	low	low	7	0	0	low
GSM249734	0	0	intermediate	intermediate	intermediate	intermediate	high	intermediate	intermediate	0	6	1	intermediate
GSM249732	1.58333	1	low	low	low	low	low	low	low	7	0	0	low
GSM249997	3.58333	1	high	high	high	high	high	high	high	0	0	7	high
GSM249982	1.83333	1	high	high	high	high	high	high	high	0	0	7	high
GSM249964	0.666667	1	intermediate	intermediate	intermediate	intermediate	intermediate	intermediate	intermediate	0	7	0	intermediate
GSM249945	1.5	0	high	high	high	high	high	high	high	0	0	7	high
GSM249937	0.916667	0	low	low	low	low	low	low	low	7	0	0	low
GSM249921	2	1	intermediate	intermediate	intermediate	intermediate	intermediate	intermediate	intermediate	0	7	0	intermediate
GSM249914	1.08333	1	intermediate	intermediate	intermediate	intermediate	intermediate	intermediate	intermediate	0	7	0	intermediate
GSM249911	1.66667	1	high	high	high	high	high	high	high	0	0	7	high
GSM249896	2.91667	0	high	high	high	high	high	high	intermediate	0	1	6	high
GSM249887	1.33333	1	intermediate	intermediate	intermediate	intermediate	intermediate	intermediate	intermediate	0	7	0	intermediate
GSM249867	1.41667	1	high	high	high	high	high	intermediate	intermediate	0	2	5	high
GSM249843	3.75	1	high	high	high	high	high	high	high	0	0	7	high
GSM249831	2.08333	0	intermediate	intermediate	intermediate	intermediate	intermediate	intermediate	intermediate	0	7	0	intermediate
GSM249828	2.91667	0	low	low	low	low	low	low	low	7	0	0	low
GSM249814	4.58333	0	intermediate	intermediate	intermediate	intermediate	intermediate	intermediate	intermediate	0	7	0	intermediate
GSM249806	1.91667	1	high	high	high	high	high	high	high	0	0	7	high
GSM249771	3.83333	1	intermediate	intermediate	intermediate	intermediate	intermediate	intermediate	intermediate	0	7	0	intermediate
GSM249765	3.16667	0	intermediate	intermediate	intermediate	intermediate	intermediate	intermediate	intermediate	0	7	0	intermediate
GSM249764	2.41667	0	high	high	high	high	high	high	high	0	0	7	high
GSM249748	1	1	high	high	high	high	high	high	intermediate	0	1	6	high
GSM249986	1.58333	1	intermediate	intermediate	intermediate	intermediate	intermediate	intermediate	intermediate	0	7	0	intermediate
GSM249884	7.83333	0	low	low	low	low	low	low	low	7	0	0	low
GSM249876	4.91667	0	intermediate	intermediate	intermediate	intermediate	intermediate	intermediate	intermediate	0	7	0	intermediate
GSM249858	1.75	1	high	high	high	high	high	high	high	0	0	7	high
GSM249835	2.91667	1	intermediate	intermediate	intermediate	intermediate	intermediate	intermediate	intermediate	0	7	0	intermediate
GSM249805	1.33333	1	intermediate	intermediate	intermediate	intermediate	intermediate	intermediate	intermediate	0	7	0	intermediate
GSM249781	2.41667	0	low	low	low	low	low	low	low	7	0	0	low
GSM249750	2.16667	1	intermediate	intermediate	intermediate	intermediate	intermediate	intermediate	intermediate	0	7	0	intermediate
GSM249743	1.5	1	intermediate	intermediate	intermediate	intermediate	intermediate	intermediate	intermediate	0	7	0	intermediate
GSM249979	0.75	1	intermediate	intermediate	intermediate	intermediate	intermediate	intermediate	intermediate	0	7	0	intermediate
GSM249737	2.66667	1	intermediate	intermediate	intermediate	intermediate	intermediate	intermediate	intermediate	0	7	0	intermediate
GSM249733	9.41667	0	intermediate	intermediate	intermediate	intermediate	intermediate	intermediate	intermediate	0	7	0	intermediate
GSM657575	0.56	1	intermediate	intermediate	intermediate	intermediate	intermediate	intermediate	intermediate	0	7	0	intermediate
GSM657569	2.16	0	intermediate	intermediate	intermediate	intermediate	intermediate	intermediate	intermediate	0	7	0	intermediate
GSM657685	6.88	1	intermediate	intermediate	intermediate	intermediate	intermediate	intermediate	intermediate	0	7	0	intermediate
GSM657641	0.82	1	intermediate	intermediate	intermediate	intermediate	intermediate	intermediate	intermediate	0	7	0	intermediate
GSM657541	3.3	0	low	low	low	low	low	low	low	7	0	0	low
GSM657543	3.26	0	intermediate	intermediate	intermediate	intermediate	intermediate	intermediate	intermediate	0	7	0	intermediate
GSM657660	0.82	1	intermediate	intermediate	intermediate	intermediate	intermediate	intermediate	intermediate	0	7	0	intermediate
GSM657710	4.76	0	intermediate	intermediate	intermediate	low	intermediate	intermediate	intermediate	1	6	0	intermediate
GSM657711	4.66	0	intermediate	intermediate	intermediate	intermediate	intermediate	intermediate	intermediate	0	7	0	intermediate
GSM657667	10.73	0	low	low	low	low	low	low	low	7	0	0	low
GSM657643	1.48	1	intermediate	intermediate	intermediate	intermediate	intermediate	intermediate	intermediate	0	7	0	intermediate
GSM657664	0.4	1	intermediate	intermediate	intermediate	intermediate	intermediate	intermediate	intermediate	0	7	0	intermediate
GSM657674	1.37	1	intermediate	intermediate	intermediate	intermediate	intermediate	intermediate	intermediate	0	7	0	intermediate
GSM657661	3.19	1	low	low	low	low	low	low	low	7	0	0	low
GSM657665	7.22	1	intermediate	intermediate	intermediate	low	low	low	intermediate	3	4	0	intermediate
GSM657672	11.78	0	intermediate	intermediate	intermediate	intermediate	intermediate	intermediate	intermediate	0	7	0	intermediate
GSM657653	13.46	0	intermediate	intermediate	intermediate	intermediate	intermediate	intermediate	intermediate	0	7	0	intermediate
GSM657663	4.88	1	intermediate	intermediate	intermediate	intermediate	intermediate	intermediate	intermediate	0	7	0	intermediate
GSM657666	5.41	1	low	low	low	low	low	low	low	7	0	0	low
GSM657677	1.66	1	low	low	low	low	low	low	low	7	0	0	low
GSM657608	1.3	1	low	low	low	low	low	low	low	7	0	0	low
GSM657659	6.32	0	low	low	low	low	low	low	low	7	0	0	low
GSM657562	2.37	0	intermediate	intermediate	intermediate	intermediate	intermediate	intermediate	intermediate	0	7	0	intermediate
GSM657625	1.56	1	intermediate	low	low	intermediate	intermediate	intermediate	intermediate	2	5	0	intermediate
GSM657530	4.51	0	intermediate	intermediate	intermediate	intermediate	intermediate	intermediate	intermediate	0	7	0	intermediate
GSM657532	1.72	1	intermediate	intermediate	intermediate	intermediate	intermediate	intermediate	intermediate	0	7	0	intermediate
GSM657533	3.99	0	low	low	low	low	low	low	low	7	0	0	low
GSM657534	2.51	1	intermediate	intermediate	intermediate	intermediate	intermediate	intermediate	intermediate	0	7	0	intermediate
GSM657535	3.77	0	intermediate	intermediate	intermediate	intermediate	intermediate	intermediate	intermediate	0	7	0	intermediate
GSM657536	2.45	1	intermediate	intermediate	intermediate	intermediate	intermediate	intermediate	intermediate	0	7	0	intermediate
GSM657537	3.58	0	intermediate	intermediate	intermediate	intermediate	intermediate	intermediate	intermediate	0	7	0	intermediate
GSM657539	3.49	0	intermediate	intermediate	low	intermediate	intermediate	intermediate	intermediate	1	6	0	intermediate
GSM657540	0.71	1	low	low	low	low	low	low	intermediate	6	1	0	low
GSM657542	2.3	1	intermediate	intermediate	intermediate	intermediate	intermediate	intermediate	intermediate	0	7	0	intermediate
GSM657545	7.33	0	intermediate	intermediate	intermediate	intermediate	intermediate	intermediate	intermediate	0	7	0	intermediate
GSM657546	2.94	0	intermediate	intermediate	intermediate	intermediate	intermediate	intermediate	intermediate	0	7	0	intermediate
GSM657547	1.03	1	low	low	low	low	low	low	low	7	0	0	low
GSM657549	0.17	1	intermediate	intermediate	intermediate	intermediate	intermediate	intermediate	intermediate	0	7	0	intermediate
GSM657550	1.47	1	intermediate	intermediate	intermediate	intermediate	intermediate	intermediate	intermediate	0	7	0	intermediate
GSM657552	2.37	1	intermediate	intermediate	intermediate	intermediate	intermediate	intermediate	intermediate	0	7	0	intermediate
GSM657553	3.7	0	intermediate	intermediate	intermediate	intermediate	intermediate	intermediate	intermediate	0	7	0	intermediate
GSM657554	6.29	1	intermediate	intermediate	intermediate	intermediate	intermediate	intermediate	intermediate	0	7	0	intermediate
GSM657555	2.93	0	intermediate	intermediate	intermediate	intermediate	intermediate	intermediate	intermediate	0	7	0	intermediate
GSM657557	2.71	0	low	low	low	low	low	low	low	7	0	0	low
GSM657558	2.84	1	intermediate	intermediate	intermediate	intermediate	intermediate	intermediate	intermediate	0	7	0	intermediate
GSM657560	2.1	0	intermediate	intermediate	intermediate	intermediate	intermediate	intermediate	intermediate	0	7	0	intermediate
GSM657563	2.48	0	intermediate	intermediate	intermediate	intermediate	intermediate	intermediate	intermediate	0	7	0	intermediate
GSM657564	2.3	0	intermediate	intermediate	intermediate	intermediate	intermediate	intermediate	intermediate	0	7	0	intermediate
GSM657565	2.16	1	intermediate	intermediate	intermediate	intermediate	intermediate	intermediate	intermediate	0	7	0	intermediate
GSM657567	2.23	0	intermediate	high	intermediate	intermediate	intermediate	intermediate	intermediate	0	6	1	intermediate
GSM657570	2.83	1	high	high	high	high	high	high	high	0	0	7	high
GSM657571	2.15	0	intermediate	intermediate	intermediate	intermediate	intermediate	intermediate	intermediate	0	7	0	intermediate
GSM657572	2.06	0	high	high	high	high	high	intermediate	intermediate	0	2	5	high
GSM657573	1.59	1	high	high	high	high	high	intermediate	high	0	1	6	high
GSM657574	1.89	0	low	low	low	low	low	low	low	7	0	0	low
GSM657577	2.96	1	high	high	intermediate	high	intermediate	high	intermediate	0	3	4	high
GSM657578	1.75	1	high	high	high	high	high	high	high	0	0	7	high
GSM657579	1.91	1	intermediate	intermediate	intermediate	intermediate	intermediate	intermediate	intermediate	0	7	0	intermediate
GSM657581	3.18	1	intermediate	intermediate	intermediate	intermediate	intermediate	intermediate	intermediate	0	7	0	intermediate
GSM657583	5.68	1	intermediate	intermediate	intermediate	intermediate	intermediate	intermediate	intermediate	0	7	0	intermediate
GSM657584	6.75	1	intermediate	low	intermediate	intermediate	intermediate	intermediate	intermediate	1	6	0	intermediate
GSM657587	3.64	1	intermediate	intermediate	intermediate	intermediate	intermediate	intermediate	intermediate	0	7	0	intermediate
GSM657588	5.15	1	intermediate	intermediate	intermediate	intermediate	intermediate	intermediate	intermediate	0	7	0	intermediate
GSM657589	0.62	1	low	low	low	low	low	low	low	7	0	0	low
GSM657590	13.5	0	intermediate	intermediate	intermediate	intermediate	intermediate	intermediate	intermediate	0	7	0	intermediate
GSM657591	0.59	1	intermediate	intermediate	intermediate	intermediate	intermediate	intermediate	intermediate	0	7	0	intermediate
GSM657592	3.12	1	low	low	low	low	low	low	low	7	0	0	low
GSM657593	0.21	1	intermediate	intermediate	intermediate	intermediate	intermediate	intermediate	intermediate	0	7	0	intermediate
GSM657594	13.1	0	intermediate	intermediate	intermediate	intermediate	intermediate	intermediate	intermediate	0	7	0	intermediate
GSM657595	0.99	1	intermediate	intermediate	intermediate	intermediate	intermediate	intermediate	intermediate	0	7	0	intermediate
GSM657596	3.95	1	high	high	high	high	high	high	high	0	0	7	high
GSM657600	8.64	1	intermediate	intermediate	intermediate	intermediate	intermediate	intermediate	intermediate	0	7	0	intermediate
GSM657601	1.94	1	intermediate	intermediate	intermediate	intermediate	intermediate	intermediate	intermediate	0	7	0	intermediate
GSM657602	2.2	1	intermediate	intermediate	intermediate	intermediate	intermediate	intermediate	intermediate	0	7	0	intermediate
GSM657603	1.72	1	high	intermediate	high	high	high	high	high	0	1	6	high
GSM657604	0.98	1	intermediate	intermediate	low	intermediate	intermediate	intermediate	intermediate	1	6	0	intermediate
GSM657605	7.88	1	low	intermediate	intermediate	low	low	intermediate	intermediate	3	4	0	intermediate
GSM657606	3.93	1	intermediate	intermediate	intermediate	intermediate	intermediate	intermediate	intermediate	0	7	0	intermediate
GSM657607	0.33	1	intermediate	intermediate	intermediate	intermediate	intermediate	intermediate	intermediate	0	7	0	intermediate
GSM657609	9.22	1	intermediate	intermediate	intermediate	intermediate	intermediate	intermediate	intermediate	0	7	0	intermediate
GSM657610	3.75	1	low	low	low	low	low	low	low	7	0	0	low
GSM657612	4.53	1	intermediate	intermediate	intermediate	intermediate	intermediate	intermediate	intermediate	0	7	0	intermediate
GSM657613	0.92	1	intermediate	intermediate	intermediate	intermediate	intermediate	intermediate	intermediate	0	7	0	intermediate
GSM657614	2.4	1	intermediate	intermediate	intermediate	intermediate	intermediate	intermediate	intermediate	0	7	0	intermediate
GSM657616	2.32	1	intermediate	intermediate	intermediate	intermediate	intermediate	intermediate	intermediate	0	7	0	intermediate
GSM657617	3.5	1	intermediate	intermediate	intermediate	intermediate	intermediate	intermediate	intermediate	0	7	0	intermediate
GSM657618	3.24	1	intermediate	intermediate	intermediate	intermediate	intermediate	intermediate	intermediate	0	7	0	intermediate
GSM657619	0.06	1	low	low	intermediate	intermediate	intermediate	intermediate	intermediate	2	5	0	intermediate
GSM657622	1.55	1	intermediate	intermediate	intermediate	intermediate	intermediate	intermediate	intermediate	0	7	0	intermediate
GSM657623	4.83	1	intermediate	intermediate	intermediate	intermediate	intermediate	intermediate	intermediate	0	7	0	intermediate
GSM657626	3.99	1	intermediate	low	low	low	low	low	low	6	1	0	low
GSM657627	0.31	1	intermediate	intermediate	intermediate	intermediate	intermediate	intermediate	intermediate	0	7	0	intermediate
GSM657629	2.89	1	intermediate	intermediate	intermediate	intermediate	low	intermediate	low	2	5	0	intermediate
GSM657630	7.85	1	low	low	low	low	low	low	low	7	0	0	low
GSM657633	6.51	1	high	high	high	high	high	high	high	0	0	7	high
GSM657635	2.74	1	intermediate	intermediate	intermediate	intermediate	intermediate	intermediate	intermediate	0	7	0	intermediate
GSM657638	3.95	1	intermediate	intermediate	intermediate	intermediate	intermediate	intermediate	intermediate	0	7	0	intermediate
GSM657642	10.09	0	low	low	low	low	low	low	intermediate	6	1	0	low
GSM657648	9.02	1	low	low	low	low	low	low	low	7	0	0	low
GSM657650	2.57	1	low	low	low	low	low	low	low	7	0	0	low
GSM657651	1.97	1	intermediate	low	low	low	low	low	low	6	1	0	low
GSM657655	2.62	1	low	low	low	low	low	low	low	7	0	0	low
GSM657657	2.53	1	intermediate	intermediate	intermediate	intermediate	intermediate	intermediate	intermediate	0	7	0	intermediate
GSM657658	1.98	1	intermediate	intermediate	intermediate	intermediate	intermediate	intermediate	intermediate	0	7	0	intermediate
GSM657668	7.43	1	low	low	low	low	low	low	low	7	0	0	low
GSM657678	0.88	1	intermediate	intermediate	intermediate	intermediate	high	intermediate	intermediate	0	6	1	intermediate
GSM657679	0.8	1	intermediate	intermediate	intermediate	intermediate	intermediate	intermediate	intermediate	0	7	0	intermediate
GSM657684	0.56	1	intermediate	intermediate	intermediate	intermediate	intermediate	intermediate	intermediate	0	7	0	intermediate
GSM657687	5.8	0	low	low	low	low	low	low	low	7	0	0	low
GSM657690	0.79	1	high	intermediate	intermediate	intermediate	intermediate	intermediate	intermediate	0	6	1	intermediate
GSM657691	5.43	0	intermediate	intermediate	intermediate	intermediate	intermediate	intermediate	intermediate	0	7	0	intermediate
GSM657693	5.4	1	intermediate	intermediate	intermediate	intermediate	intermediate	intermediate	intermediate	0	7	0	intermediate
GSM657694	2.54	1	intermediate	intermediate	intermediate	intermediate	intermediate	intermediate	intermediate	0	7	0	intermediate
GSM657695	4.67	1	intermediate	intermediate	intermediate	intermediate	intermediate	intermediate	intermediate	0	7	0	intermediate
GSM657696	5.27	0	intermediate	intermediate	intermediate	intermediate	intermediate	intermediate	intermediate	0	7	0	intermediate
GSM657697	0.52	1	intermediate	intermediate	intermediate	intermediate	intermediate	intermediate	intermediate	0	7	0	intermediate
GSM657698	4.88	0	intermediate	intermediate	intermediate	intermediate	intermediate	intermediate	intermediate	0	7	0	intermediate
GSM657699	0.71	1	high	high	high	high	high	high	high	0	0	7	high
GSM657701	4.89	0	intermediate	high	high	intermediate	intermediate	intermediate	intermediate	0	5	2	intermediate
GSM657702	7.97	0	low	low	low	low	low	low	low	7	0	0	low
GSM657703	4.46	0	intermediate	low	low	low	low	low	low	6	1	0	low
GSM657704	1.81	1	intermediate	intermediate	intermediate	intermediate	intermediate	intermediate	intermediate	0	7	0	intermediate
GSM657705	4.9	0	intermediate	intermediate	intermediate	intermediate	intermediate	intermediate	intermediate	0	7	0	intermediate
GSM657706	1.12	1	intermediate	intermediate	intermediate	intermediate	intermediate	intermediate	intermediate	0	7	0	intermediate
GSM657707	0.74	1	intermediate	intermediate	intermediate	intermediate	intermediate	intermediate	intermediate	0	7	0	intermediate
GSM657708	4.96	0	low	low	low	low	low	low	low	7	0	0	low
GSM657709	4.74	0	intermediate	intermediate	intermediate	intermediate	intermediate	intermediate	intermediate	0	7	0	intermediate
GSM657712	4.63	0	intermediate	intermediate	intermediate	intermediate	intermediate	intermediate	intermediate	0	7	0	intermediate
GSM657713	3.73	1	intermediate	intermediate	intermediate	intermediate	intermediate	intermediate	intermediate	0	7	0	intermediate
