# Supplementary material for: Big genomics and clinical data analytics strategies for precision cancer prognosis
Source: Sci Rep. 2016 Nov 7;6:36493. doi: 10.1038/srep36493 (PMC5098145; doi:10.1038/srep36493)
Supplement: Supplementary Information [file srep36493-s4.zip › Supplementary codes and examplesGSO_VK/main.py.py]

'''
Author: Ghim Siong OW, Vladimir A. KUZNETSOV

Title: Big genomics and clinical data analytics strategies for precision
       cancer prognosis

See README.TXT.
'''

# Loads the helper functions
from misc_fns import *

#<<<<<<<<<<<<<<<<<<<<<<<<<<<<<<<<<<<<<<<<<<<<<<<<<<<<<<<<<<<<<<<<<<<<<<<<<<<<<
#<<<<<<<<<<<<<<<<<<<<<<<<<<<<<<<<<<<<<<<<<<<<<<<<<<<<<<<<<<<<<<<<<<<<<<<<<<<<<

#SPECIFY THE FILES OF THE TRAINING SET
#The training set will be used for training and validation.
#Two files are required:
# 1) reference_filepath: contains the feature vectors across all reference patients
#    Rows: variables, Columns: sampleids, Values: variable values
# 2) reference_clinical_filepath: contains the clinical information, as well as the class grouping assigned during training
#    Rows: sampleids, Columns: time, event, and target risk class (set to reference_clinical_target_col)
reference_filepath = r"ref_psv.txt"
reference_clinical_filepath = r"ref_grp.txt"
reference_clinical_target_col = 'Reference Risk Grp'

#SPECIFY THE FILES OF THE TESTING SET (independent)
#The testing set will be used for independent testing.
#Two files are required:
# 1) query_filepath: contains the feature vectors across all query/test patients
#    Rows: variables, Columns: sampleids, Values: variable values
# 2) query_clinical_filepath: contains the clinical information
#    Rows: sampleids, Columns: time, event.
#    Note: We do not know the target risk class as it is an independent test set.
#    Note: This will be predicted, based on the classifiers trained from the training set.
query_filepath = r"query_psv.txt"
query_clinical_filepath = r"query_grp.txt"

#SPECIFY THE NUMBER OF K-FOLD CROSS VALIDATION TO PERFORM.
n_folds = 10

#Randomization factor
#shuffle: used in cross validation split
#random_state: used in cross validation split and classifiers
shuffle = False
random_state=0

#SPECIFY THE TYPE OF DATA AND THE TYPE OF CLASSIFIER TO USE
#Type of data: scale (True) or unscale (False).
#True means scale the variables before performing classification
#False means do not scale the variables before performing classification.
#Dictionary of key: [scale the variables?, sklearn classifier]
name_to_scaling_and_classifier = OrderedDict([

    # OUR METHOD
    ("PSVM_unscaled"        ,    [False, KNeighborsClassifier(n_neighbors=1, metric="euclidean")]),

    # Publication - Renaming
    ("KNN_scaled"           ,    [True, KNeighborsClassifier(n_neighbors=5)]),
    ("SVM_rbf_scaled"       ,    [True, svm.SVC(random_state=random_state, probability=True, kernel='rbf')]),
    ("SVM_linear_scaled"    ,    [True, svm.SVC(random_state=random_state, probability=True, kernel='linear')]),
    ("RF_scaled"            ,    [True, RandomForestClassifier(random_state=random_state)]),
    ("NN_scaled"            ,    [True, MLPClassifier(random_state=random_state)]),
    ("LR_scaled"            ,    [True, LogisticRegression(random_state=random_state)]),

    ])

##########################################################
##########################################################
#--------------------- END OF INPUT ---------------------#
##########################################################
##########################################################

##########################################################
##########################################################
#--------------------- END OF INPUT ---------------------#
##########################################################
##########################################################

##########################################################
##########################################################
#--------------------- END OF INPUT ---------------------#
##########################################################
##########################################################

##########################################################
##########################################################
#--------------------- END OF INPUT ---------------------#
##########################################################
##########################################################

##########################################################
##########################################################
#--------------------- END OF INPUT ---------------------#
##########################################################
##########################################################

##########################################################
##########################################################
#--------------------- END OF INPUT ---------------------#
##########################################################
##########################################################

##########################################################
##########################################################
#--------------------- END OF INPUT ---------------------#
##########################################################
##########################################################

##########################################################
##########################################################
#--------------------- END OF INPUT ---------------------#
##########################################################
##########################################################


##########################################################
# START OF MAIN SCRIPT

# List of all the classifier names
classifier_names = name_to_scaling_and_classifier.keys()

# Loads the training feature vectors and the target classes
train_feature_df = pd.read_csv(
    reference_filepath, sep='\t', header=0, index_col=0).T
train_target_df = pd.read_csv(
    reference_clinical_filepath, sep="\t", header=0, index_col=0)

# list the feature ids
featureids = list(train_feature_df.columns)

# Create a dictionary to map the target class in the reference dataset
# to integers.
target_to_code = {'low': 0, 'intermediate': 1, 'high': 2}
code_to_target = {v: k for k, v in target_to_code.iteritems()}

# Map the target class to integers
train_target_df[reference_clinical_target_col] = (
    train_target_df[reference_clinical_target_col]
    .map(lambda v: target_to_code[v])
    )

# Loads the feature vectors and clinical information of the testing dataset
test_feature_df = pd.read_csv(
    query_filepath, sep='\t', header=0, index_col=0).T
test_grp_df = pd.read_csv(
    query_clinical_filepath, sep='\t', header=0, index_col=0)

# Concatenate the training dataset into a combined dataframe
target = reference_clinical_target_col
train_full_df = pd.concat([train_feature_df[featureids],
                           train_target_df[target]],
                          axis=1)

# Scale the feature vectors of the training set
scaled_train_feature_df = train_feature_df.copy()
scaled_train_feature_df.loc[:] = preprocessing.scale(scaled_train_feature_df.values, axis=0)
scaled_train_full_df = pd.concat([scaled_train_feature_df[featureids],
                                  train_target_df[target]],
                                 axis=1)

# Concatenate the testing dataset into a combined dataframe
test_full_df = pd.concat([test_feature_df, test_grp_df], axis=1)

# Scale the feature vectors of the testing set
scaled_test_feature_df = test_feature_df.copy()
scaled_test_feature_df.loc[:] = preprocessing.scale(scaled_test_feature_df.values, axis=0)
scaled_test_full_df = pd.concat([scaled_test_feature_df, test_grp_df],
                                axis=1)

# scaling to data
DATA = {
    False: {
        # Training data
        "train_full_df": train_full_df,
        "X_ref": train_full_df[featureids].values,
        "y_ref": train_full_df[target].values,

        # Testing data
        "test_full_df": test_full_df,
        "X_query": test_full_df[featureids].values,
        },

    True:    {
        # Training data
        "train_full_df": scaled_train_full_df,
        "X_ref": scaled_train_full_df[featureids].values,
        "y_ref": scaled_train_full_df[target].values,

        # Testing data
        "test_full_df": scaled_test_full_df,
        "X_query": scaled_test_full_df[featureids].values,
        }
    }

# Get the feature values X and dependent target variable y from train_full_df
y = train_full_df[target].values
cv = cross_validation.StratifiedKFold(y, n_folds=n_folds,
                                      shuffle=shuffle,
                                      random_state=random_state)


##### INITIALIZE ALL THE OUTPUT DATAFRAME/DICTIONARY #####
# Initialize the cross validation accuracy dataframe
master_cv_accuracy_df = pd.DataFrame(
    index=range(n_folds),
    columns=pd.MultiIndex.from_product(
        [classifier_names,
         ["train", "validate", "train_null", "validate_null"]],
        names=["classifier_name", "accuracy"])
    )

# Initialize the cross validation prediction dataframe
index_tuples = [("clf", i) for i in xrange(n_folds)] + \
               [("count", i) for i in sorted(list(set(y)))] + \
               [("overall", "overall")]
master_cv_predict_df = pd.DataFrame(
    index=pd.MultiIndex.from_tuples([
        tuple([clfname]+list(t))
        for clfname in classifier_names
        for t in index_tuples
        ],
        names=["clfname", "data", "cv/label"]),
    columns=range(train_full_df.shape[0]))

# Initialize the cross validation classifier dictionary
master_cv_clf_dict = OrderedDict()

# Initialize the test prediction dataframe
master_cv_test_predict_df = pd.DataFrame(
    index=pd.MultiIndex.from_tuples([
        tuple([clfname]+list(t))
        for clfname in classifier_names
        for t in index_tuples
        ],
        names=["clfname", "data", "cv/label"]),
    columns=range(test_full_df.shape[0]))

# Initilize excel output
excelfp = "Main Results.xlsx"
writer = pd.ExcelWriter(excelfp)

# Interate over all the required classifiers
for clfname, (scaling, clf) in name_to_scaling_and_classifier.iteritems():

    # Get the X and y values depending on whether the features are scaled or not
    X = DATA[scaling]["X_ref"]
    y = DATA[scaling]["y_ref"]

    # call a helper function to cross train and validate
    clf_results = cross_train_and_validate(clf, X, y, cv=cv)
    # contains the following output:
    #1) overall accuracy
    #2) prediction
    #3) classifier for every each of k cross validation analysis

    #1) get accuracy for the various cross validation and save it to
    #   master_cv_accuracy_df
    cvaccuracydf = clf_results['cvaccuracydf']
    master_cv_accuracy_df[clfname] = cvaccuracydf

    #2) get prediction for the various cross validation and save it to
    #   master_cv_predict_df
    cvpredictdf = clf_results['cvpredictdf']
    cvpredictdf = count_and_predict_overall(cvpredictdf)
    #   append the results to the master_cv_predict_df
    for index in cvpredictdf.index:
        master_cv_predict_df.loc[tuple([clfname]+list(index))] = cvpredictdf.loc[index]

    #3) get the classifier for each of the n_fold cross validation step
    cvindex2clf = clf_results['cvindex2clf']
    master_cv_clf_dict[clfname] = cvindex2clf

    # TESTING COHORT
    X_TEST = DATA[scaling]["X_query"]
    test_prediction = predict_from_many_clfs(X_TEST, cvindex2clf)
    test_prediction_processed = count_and_predict_overall(test_prediction)
    for index in test_prediction_processed.index:
        master_cv_test_predict_df.loc[
            tuple([clfname]+list(index))] = test_prediction_processed.loc[index]

# save to excel
master_cv_predict_df.to_excel(writer, sheet_name="CrossValidation_Prediction")
master_cv_accuracy_df.to_excel(writer, sheet_name="CrossValidation_Accuracy")

# plot distribution
if True:
    fig = plt.figure(1, figsize=[16,12])
    fig.clear()
    ax1 = fig.add_subplot(211)
    ax2 = fig.add_subplot(212)
    ax1 = DATA[False]['train_full_df'][featureids].plot(
        kind='box', color='k', flierprops={'color': 'k'},
        title="Distribution of variable values",
        ax=ax1)

    ax2 = DATA[True]['train_full_df'][featureids].plot(
        kind='box', color='k', flierprops={'color': 'k'},
        title="Distribution of variable values (scaled)",
        ax=ax2)
    ax1.set_ylabel('Variable values')
    ax2.set_ylabel('Variable values (scaled)')
    ax1.set_xlabel("Variable Index")
    ax2.set_xlabel("Variable Index")
    fig.savefig("Distribution.pdf")

# plot accuracy
if True:
    fig = plt.figure(2, figsize=(8,6))
    fig.clear()
    ax = fig.add_subplot(111)
    # calculate mean and std
    clfnames = master_cv_accuracy_df.columns.get_level_values(0).unique()
    meandf = master_cv_accuracy_df.mean(axis=0).unstack().loc[clfnames]
    stddf = master_cv_accuracy_df.std(axis=0).unstack().loc[clfnames]
    # plot
    meandf[["train", "validate"]].plot(kind='bar', yerr=stddf, alpha=0.5, ax=ax)
    ax.set_ylabel("Accuracy")
    ax.set_xlabel("Classifier")
    ax.set_title("Accuracies from %s-fold cross-validation\nerror bars: std. dev." % n_folds)
    ax.legend(loc='center left', bbox_to_anchor=(1, 0.5))
    fig.tight_layout(rect=(0, 0, 0.80, 1))
    fig.savefig("Accuracy.pdf")

    # save the mean and std to excel
    meandf.to_excel(writer, sheet_name="CrossValidation_AccuracyMean")
    stddf.to_excel(writer, sheet_name="CrossValidation_AccuracyStdDev")


# PLOT SURVIVAL CURVES
train_target_df[target] = train_target_df[target].map(lambda c: code_to_target[c])
train_target_df.to_excel(writer, sheet_name="TrainingCohort_Predictions")
for clfname in classifier_names:

    # scaling
    scaling = name_to_scaling_and_classifier[clfname][0]
    train_full_df = DATA[scaling]['train_full_df']

    print clfname
    fig = plt.figure(3, figsize=(16,6))
    fig.clear()
    ax1 = fig.add_subplot(131)
    ax2 = fig.add_subplot(132)
    ax3 = fig.add_subplot(133)

    # ORIGINAL
    _, original_p = quick_plot_one_km(
        train_target_df[list(train_target_df.columns[:2]) + [target]],
                     ax1, 'Training cohort (with pre-specified risk)')

    # Cross validation prediction
    train_pred_series = pd.Series(
        master_cv_predict_df.loc[(clfname, 'overall', 'overall')].values,
        index=train_full_df.index)
    train_pred_series = train_pred_series.map(lambda c: code_to_target[c])
    train_target_df[clfname] = train_pred_series
    _, train_p =  quick_plot_one_km(
        train_target_df[list(train_target_df.columns[:2]) + [clfname]],
                     ax2, "Training cohort (10-fold cross-validation)")

    # test prediction
    test_pred_series = pd.Series(
        master_cv_test_predict_df.loc[(clfname, 'overall', 'overall')].values,
        index=test_full_df.index)
    test_pred_series = test_pred_series.map(lambda c: code_to_target[c])
    test_grp_df[clfname] = test_pred_series
    _, test_p = quick_plot_one_km(
        test_grp_df[list(test_grp_df.columns[:2]) + [clfname]],
        ax3, "Testing cohort")

    # save fig
    savefp = 'Survival Plots - %s.pdf' % clfname
    fig.tight_layout(rect=(0,0,1,0.95))
    fig.savefig(savefp)


# Combine the contribution of the variousclassifiers
count_cols = []
for riskgrp in ['low', 'intermediate', 'high']:
    col = 'count_%s' % riskgrp
    count_cols.append(col)
    test_grp_df[col] = test_grp_df[classifier_names].apply(
        lambda d: d.tolist().count(riskgrp), axis=1)
test_grp_df['Overall'] = test_grp_df[count_cols].idxmax(axis=1).apply(
    lambda s: s.replace("count_", ""))

# Plot the overall class grouping from the contribution of all the
# classifiers.
fig = plt.figure(4, figsize=(6,5))
fig.clear()
ax1 = fig.add_subplot(111)
_, test_p = quick_plot_one_km(
    test_grp_df[list(test_grp_df.columns[:2]) + ["Overall"]],
    ax1, "Overall")
fig.tight_layout()
fig.savefig('Survival Plots - Overall.pdf')
test_grp_df.to_excel(writer, "TestCohort_Prediction")

# close the excel
writer.close()
