# Supplementary material for: Big genomics and clinical data analytics strategies for precision cancer prognosis
Source: Sci Rep. 2016 Nov 7;6:36493. doi: 10.1038/srep36493 (PMC5098145; doi:10.1038/srep36493)
Supplement: Supplementary Information [file srep36493-s4.zip › Supplementary codes and examplesGSO_VK/misc_fns.py.py]

'''
Helper functions for main.py.
'''

import os, copy
from collections import OrderedDict
from scipy import interp
import numpy as np
import pandas as pd
import matplotlib.pyplot as plt
import lifelines
import lifelines.statistics as llstats
from sklearn import svm, preprocessing
import sklearn.metrics as metrics
from sklearn.metrics import confusion_matrix, make_scorer, roc_curve, accuracy_score
from sklearn.neighbors import KNeighborsClassifier
from sklearn.ensemble import RandomForestClassifier
from sklearn.linear_model import LogisticRegression
from sklearn.linear_model import SGDClassifier
from sklearn.neural_network import MLPClassifier
from sklearn import cross_validation
from sklearn.learning_curve import validation_curve
from sklearn.grid_search import GridSearchCV
from sklearn.cross_validation import train_test_split
plt.style.use('classic')

def predict_from_many_clfs(X, name2clf):
    '''
    Predicts the class from input X, for different classifiers in
    name2clf.

    Input:
    X - np.array where row represents samples and columns represents
        the feature order as used when fitting the clf
    name2clf - dictionary of classifiers (clf)
             - clf can be from kfold1, kfold2, etc derived from various
               training/validation split
               or
             - can be from different classifiers e.g. svm, knn, etc

    Returns:
    - output dataframe
      (each row corresponds to each classifier name;
       each column corresponds to each sample;
       the values in each cell represents the predicted labels)
    '''

    # init
    df = pd.DataFrame(
        index=name2clf.keys(),
        columns=range(len(X)),
        )

    # predict for each classifier
    for name, clf in name2clf.iteritems():
        pred = clf.predict(X)
        df.loc[name] = pred

    # return
    return df

def count_and_predict_overall(df):
    '''
    Count and predict overall class from various k-fold validation.

    Input:
    df - dataframe from def: predict_from_many_clfs
       - index = [0, 1, 2....] representing kfold index or various clf
       - columns = [0, 1, 2, ...] representing sample index
       - values - class prediction

    Returns:
    - output dataframe with
      1) count of occurrences of labels for each samples
      2) prediction of the most common labels.
    '''


    # get all labels in this df
    labels = sorted(list(set(df.values.ravel())))

    # count
    countdf = pd.DataFrame(index=labels, columns=df.columns)

    # data
    for sample in df.columns:
        countseries = df[sample].value_counts()
        countdf[sample] = countseries
    countdf = countdf.replace(np.nan, 0)

    # overall
    overallseries = countdf.idxmax(axis=0)

    # format output
    concat = pd.concat([df, countdf], keys=['clf', 'count'])
    concat.loc[('overall', 'overall'), :] = overallseries

    #
    return concat

def cross_train_and_validate(clf, X, y, cv=None):
    '''
    Cross train and validation wrapper function.
    Will perform cross validation and return all results.

    Input:
        - clf - classifier
        - X   - data where rows: samples, columns: variables
        - y   - classes of the samples listed in X
        - cv  - kfold information
                can be integer, e.g. 10 -> perform 10-fold
                can be generator from sklearn.cross_validation.KFold

    Output:
        - a dictionary with the following key:values :::
          - 'cvpredictdf' : dataframe of cross validation prediction
          - 'cvaccuracydf': dataframe of accuracy
          - 'cvindex2clf' : dictionary of cross validation index to
                            classifier.
    '''

    # check the CV
    cvtype = type(cv)
    if cvtype is int:
        cv = cross_validation.StratifiedKFold(y, n_folds=cv, shuffle=False)
    elif cvtype in [cross_validation.StratifiedKFold, cross_validation.KFold]:
        pass
    else:
        raise Exception, \
            "Unexpected cv type for cv = %s (type: %s)." % (cv, cvtype)

    ################# initialize some output results #################
    # --- clf for each cv
    cvindex2clf = OrderedDict()
    # --- accuracy score
    cvaccuracydf = pd.DataFrame(
        index=range(cv.n_folds),
        columns=['train', 'validate', 'train_null', 'validate_null']
        )
    # --- for prediction for diffent cv clf
    cvpredictdf = pd.DataFrame(
        index=range(cv.n_folds),
        columns=range(len(X))
        )

    # start for each cv
    for cvindex, (train_indices, validate_indices) in enumerate(cv):

        # get data
        X_train = X[train_indices]
        y_train = y[train_indices]
        X_validate = X[validate_indices]
        y_validate = y[validate_indices]

        # fit and train
        cvclf = copy.deepcopy(clf)
        cvclf.fit(X_train, y_train)
        cvindex2clf[cvindex] = cvclf

        # train accuracy
        train_pred = cvclf.predict(X_train)
        train_pred_probas = cvclf.predict_proba(X_train)
        train_accuracy = metrics.accuracy_score(y_train, train_pred)
        train_null = pd.Series(y_train).value_counts(normalize=True).max()

        # validate accuracy
        validate_pred = cvclf.predict(X_validate)
        validate_pred_probas = cvclf.predict_proba(X_validate)
        validate_accuracy = metrics.accuracy_score(y_validate, validate_pred)
        validate_null = pd.Series(y_validate).value_counts(normalize=True).max()

        # save results to score df
        cvaccuracydf.at[cvindex, "train"] = train_accuracy
        cvaccuracydf.at[cvindex, "validate"] = validate_accuracy
        cvaccuracydf.at[cvindex, 'train_null'] = train_null
        cvaccuracydf.at[cvindex, 'validate_null'] = validate_null

        # save prediction for the validation set
        cvpredictdf.loc[cvindex, validate_indices] = list(validate_pred)
        cvpredictdf.loc[cvindex, train_indices] = list(train_pred)

    # result dict
    resultdict = {
        'cvpredictdf'   :   cvpredictdf,
        'cvaccuracydf'  :   cvaccuracydf,
        'cvindex2clf'   :   cvindex2clf,
        }

    return resultdict

def quick_plot_one_km(df, ax=None, dataname=""):
    '''
    Quickly plot Kaplan-Meier survival curves.

    Input:
        df - dataframe with the columns in the following order
             1) time
             2) event
             3) class / category of low, intermediate or high risk.

    Returns ax
    '''

    grp2color={
        'low': 'blue',
        'intermediate': 'green',
        'high': 'red',
        0: 'blue',
        1: 'green',
        2: 'red'}

    if ax==None:
        fig = plt.figure(99)
        fig.clear()
        ax = fig.add_subplot(111)
    else:
        pass

    #
    assert df.shape[1] == 3, "Unexpected input format."
    timecolname, eventcolname, classname = df.columns[:3]

    #
    grpname2count = df[classname].value_counts().sort_index()
    for grpname, count in grpname2count.iteritems():
        grpdf = df[df[classname]==grpname]
        label = '%s (n=%s)' % (grpname, count)
        kmf = lifelines.KaplanMeierFitter()
        kmf.fit(grpdf[timecolname], event_observed=grpdf[eventcolname],
                label=label)
        color = grp2color[grpname]
        kmf.plot(ci_show = False, color=color, ax=ax)

    # multivariate log rank
    if len(grpname2count) > 1:
        multivariate_log_rank = llstats.multivariate_logrank_test(
            df[timecolname], df[classname],
            event_observed=df[eventcolname])
        pval = multivariate_log_rank.p_value
    else:
        pval = np.nan

    # format
    ax.set_title("%s%s (N=%s)\nlogrank pval: %.4g" % \
        (["", "%s\n" % dataname][dataname!=""], classname, df.shape[0], pval))
    ax.set_ylabel("Proportion")
    ax.set_xlabel("Time")

    return ax, pval

# data
if __name__ == "__main__":

    pass
