# Supplementary material for: Big genomics and clinical data analytics strategies for precision cancer prognosis
Source: Sci Rep. 2016 Nov 7;6:36493. doi: 10.1038/srep36493 (PMC5098145; doi:10.1038/srep36493)
Supplement: Supplementary Information [file srep36493-s4.zip › Supplementary codes and examplesGSO_VK/query_grp.txt]

SampleID	Time	Event
GSM249860	0.916666667	1
GSM249799	2.583333333	0
GSM249930	2	0
GSM249775	3.333333333	1
GSM249751	4.833333333	1
GSM249829	1.083333333	1
GSM249980	1.916666667	0
GSM249962	2.583333333	0
GSM249904	4	1
GSM249880	4.583333333	0
GSM249816	0.416666667	1
GSM249784	1.666666667	0
GSM249928	3.333333333	0
GSM249968	2.333333333	0
GSM249862	3.416666667	1
GSM249852	2.75	1
GSM249809	4.25	0
GSM249796	1	1
GSM249785	2.333333333	0
GSM249774	3.5	0
GSM249984	1.416666667	1
GSM249881	2.416666667	0
GSM249793	3.666666667	0
GSM249855	1.75	1
GSM249869	4	0
GSM249753	17.83333333	0
GSM249946	0.916666667	1
GSM249910	1.916666667	0
GSM249882	5.75	1
GSM249853	4.333333333	1
GSM249761	1.833333333	0
GSM249889	2.416666667	0
GSM249850	2.25	1
GSM249792	3.75	0
GSM249981	2.916666667	0
GSM249967	2.833333333	0
GSM249954	1.5	0
GSM249794	3.5	0
GSM249865	3.583333333	0
GSM249999	6.75	1
GSM249992	2.75	0
GSM249987	3.416666667	0
GSM249961	2.416666667	0
GSM249959	2	0
GSM249951	0.666666667	0
GSM249942	1.916666667	1
GSM249941	1.916666667	0
GSM249940	0.166666667	1
GSM249934	3	0
GSM249918	2.5	0
GSM249915	2.5	0
GSM249912	1.75	0
GSM249906	3.666666667	1
GSM249899	2.083333333	0
GSM249898	3.416666667	0
GSM249897	2.416666667	0
GSM249894	2.166666667	0
GSM249890	1.916666667	1
GSM249885	2.083333333	0
GSM249883	0	0
GSM249861	2.916666667	0
GSM249849	0.5	1
GSM249847	4.166666667	1
GSM249846	2.75	1
GSM249842	6.583333333	0
GSM249841	4.75	1
GSM249840	3.166666667	1
GSM249832	1.25	0
GSM249826	1.5	0
GSM249824	1.416666667	0
GSM249821	0.75	0
GSM249819	1.666666667	1
GSM249817	1.583333333	1
GSM249815	3.666666667	1
GSM249812	1.833333333	1
GSM249811	4.25	0
GSM249807	1	1
GSM249803	1.5	0
GSM249801	1.5	1
GSM249798	4.083333333	1
GSM249780	2.75	0
GSM249763	2.166666667	0
GSM249762	2.666666667	0
GSM249756	1.916666667	0
GSM249742	1.333333333	1
GSM249735	1.25	1
GSM249989	3.916666667	0
GSM249947	0.25	0
GSM249944	2.583333333	0
GSM249931	0.083333333	1
GSM249891	1.916666667	0
GSM249834	0.416666667	1
GSM249823	5.416666667	0
GSM249810	4.166666667	0
GSM249994	1.25	1
GSM249971	2	1
GSM249943	1.083333333	1
GSM249933	1.333333333	1
GSM249895	2.5	0
GSM249859	1.166666667	1
GSM249797	3.833333333	0
GSM249873	4.25	0
GSM249768	2.333333333	0
GSM249970	1.666666667	1
GSM249949	0.833333333	0
GSM249808	3.833333333	0
GSM249788	2.75	0
GSM249783	0.666666667	0
GSM249938	2.916666667	0
GSM249993	3.083333333	0
GSM249744	2.25	1
GSM249991	2.583333333	0
GSM249935	2.416666667	0
GSM249813	4.333333333	0
GSM249800	0.666666667	0
GSM250001	1.25	1
GSM250000	13.83333333	0
GSM249990	3.583333333	0
GSM249988	1	0
GSM249983	1.166666667	1
GSM249976	3	0
GSM249975	3.666666667	0
GSM249973	3.416666667	0
GSM249969	2.916666667	1
GSM249965	0.916666667	0
GSM249963	2.833333333	0
GSM249960	2	0
GSM249958	1.75	0
GSM249957	1	0
GSM249956	1.333333333	1
GSM249953	1.916666667	0
GSM249950	1.583333333	0
GSM249939	3.083333333	0
GSM249936	3.416666667	0
GSM249932	1.833333333	0
GSM249926	2.666666667	0
GSM249925	1.166666667	1
GSM249923	0.25	0
GSM249920	3.083333333	1
GSM249919	1.833333333	1
GSM249917	3	0
GSM249913	2	0
GSM249907	4.75	0
GSM249905	2.833333333	1
GSM249903	5.083333333	1
GSM249902	1.166666667	1
GSM249900	3.75	0
GSM249888	2.416666667	1
GSM249879	1.333333333	1
GSM249877	4.416666667	0
GSM249875	3.166666667	1
GSM249872	1.75	1
GSM249871	3.583333333	0
GSM249866	3.083333333	1
GSM249863	2.333333333	1
GSM249857	2.916666667	0
GSM249854	7.583333333	0
GSM249851	0.333333333	0
GSM249845	2.166666667	1
GSM249844	5.666666667	1
GSM249839	0.666666667	1
GSM249838	5.083333333	1
GSM249837	5.416666667	1
GSM249836	6	0
GSM249827	3.166666667	1
GSM249833	3.416666667	0
GSM249830	2.666666667	0
GSM249825	1.416666667	0
GSM249820	0.833333333	1
GSM249818	0.666666667	1
GSM249795	0.75	0
GSM249789	2.833333333	0
GSM249786	1.666666667	1
GSM249782	2.083333333	1
GSM249777	0.5	0
GSM249776	3.666666667	0
GSM249773	4.083333333	0
GSM249770	3.583333333	1
GSM249769	1.666666667	1
GSM249767	2.25	1
GSM249766	2.916666667	1
GSM249760	1.916666667	0
GSM249759	1.916666667	0
GSM249758	1.583333333	0
GSM249755	2.25	0
GSM249754	1.833333333	0
GSM249752	1.083333333	1
GSM249749	2	1
GSM249747	4	1
GSM249746	6.083333333	1
GSM249745	5.75	1
GSM249741	9.25	1
GSM249740	0.166666667	1
GSM249739	3.5	1
GSM249738	8.833333333	1
GSM249736	2.916666667	1
GSM249734	0	0
GSM249732	1.583333333	1
GSM249997	3.583333333	1
GSM249982	1.833333333	1
GSM249964	0.666666667	1
GSM249945	1.5	0
GSM249937	0.916666667	0
GSM249921	2	1
GSM249914	1.083333333	1
GSM249911	1.666666667	1
GSM249896	2.916666667	0
GSM249887	1.333333333	1
GSM249867	1.416666667	1
GSM249843	3.75	1
GSM249831	2.083333333	0
GSM249828	2.916666667	0
GSM249814	4.583333333	0
GSM249806	1.916666667	1
GSM249771	3.833333333	1
GSM249765	3.166666667	0
GSM249764	2.416666667	0
GSM249748	1	1
GSM249986	1.583333333	1
GSM249884	7.833333333	0
GSM249876	4.916666667	0
GSM249858	1.75	1
GSM249835	2.916666667	1
GSM249805	1.333333333	1
GSM249781	2.416666667	0
GSM249750	2.166666667	1
GSM249743	1.5	1
GSM249979	0.75	1
GSM249737	2.666666667	1
GSM249733	9.416666667	0
GSM657575	0.56	1
GSM657569	2.16	0
GSM657685	6.88	1
GSM657641	0.82	1
GSM657541	3.3	0
GSM657543	3.26	0
GSM657660	0.82	1
GSM657710	4.76	0
GSM657711	4.66	0
GSM657667	10.73	0
GSM657643	1.48	1
GSM657664	0.4	1
GSM657674	1.37	1
GSM657661	3.19	1
GSM657665	7.22	1
GSM657672	11.78	0
GSM657653	13.46	0
GSM657663	4.88	1
GSM657666	5.41	1
GSM657677	1.66	1
GSM657608	1.3	1
GSM657659	6.32	0
GSM657562	2.37	0
GSM657625	1.56	1
GSM657530	4.51	0
GSM657532	1.72	1
GSM657533	3.99	0
GSM657534	2.51	1
GSM657535	3.77	0
GSM657536	2.45	1
GSM657537	3.58	0
GSM657539	3.49	0
GSM657540	0.71	1
GSM657542	2.3	1
GSM657545	7.33	0
GSM657546	2.94	0
GSM657547	1.03	1
GSM657549	0.17	1
GSM657550	1.47	1
GSM657552	2.37	1
GSM657553	3.7	0
GSM657554	6.29	1
GSM657555	2.93	0
GSM657557	2.71	0
GSM657558	2.84	1
GSM657560	2.1	0
GSM657563	2.48	0
GSM657564	2.3	0
GSM657565	2.16	1
GSM657567	2.23	0
GSM657570	2.83	1
GSM657571	2.15	0
GSM657572	2.06	0
GSM657573	1.59	1
GSM657574	1.89	0
GSM657577	2.96	1
GSM657578	1.75	1
GSM657579	1.91	1
GSM657581	3.18	1
GSM657583	5.68	1
GSM657584	6.75	1
GSM657587	3.64	1
GSM657588	5.15	1
GSM657589	0.62	1
GSM657590	13.5	0
GSM657591	0.59	1
GSM657592	3.12	1
GSM657593	0.21	1
GSM657594	13.1	0
GSM657595	0.99	1
GSM657596	3.95	1
GSM657600	8.64	1
GSM657601	1.94	1
GSM657602	2.2	1
GSM657603	1.72	1
GSM657604	0.98	1
GSM657605	7.88	1
GSM657606	3.93	1
GSM657607	0.33	1
GSM657609	9.22	1
GSM657610	3.75	1
GSM657612	4.53	1
GSM657613	0.92	1
GSM657614	2.4	1
GSM657616	2.32	1
GSM657617	3.5	1
GSM657618	3.24	1
GSM657619	0.06	1
GSM657622	1.55	1
GSM657623	4.83	1
GSM657626	3.99	1
GSM657627	0.31	1
GSM657629	2.89	1
GSM657630	7.85	1
GSM657633	6.51	1
GSM657635	2.74	1
GSM657638	3.95	1
GSM657642	10.09	0
GSM657648	9.02	1
GSM657650	2.57	1
GSM657651	1.97	1
GSM657655	2.62	1
GSM657657	2.53	1
GSM657658	1.98	1
GSM657668	7.43	1
GSM657678	0.88	1
GSM657679	0.8	1
GSM657684	0.56	1
GSM657687	5.8	0
GSM657690	0.79	1
GSM657691	5.43	0
GSM657693	5.4	1
GSM657694	2.54	1
GSM657695	4.67	1
GSM657696	5.27	0
GSM657697	0.52	1
GSM657698	4.88	0
GSM657699	0.71	1
GSM657701	4.89	0
GSM657702	7.97	0
GSM657703	4.46	0
GSM657704	1.81	1
GSM657705	4.9	0
GSM657706	1.12	1
GSM657707	0.74	1
GSM657708	4.96	0
GSM657709	4.74	0
GSM657712	4.63	0
GSM657713	3.73	1
