# Supplementary material for: Big genomics and clinical data analytics strategies for precision cancer prognosis
Source: Sci Rep. 2016 Nov 7;6:36493. doi: 10.1038/srep36493 (PMC5098145; doi:10.1038/srep36493)
Supplement: Supplementary Information [file srep36493-s4.zip › Supplementary codes and examplesGSO_VK/query_psv.txt]

Variable Index (ith)	GSM249819	GSM249928	GSM249980	GSM249769	GSM249837	GSM249942	GSM249905	GSM249900	GSM249850	GSM249855	GSM249937	GSM657687	GSM249776	GSM249987	GSM249807	GSM249736	GSM249766	GSM249800	GSM249754	GSM249812	GSM249898	GSM657667	GSM249920	GSM249904	GSM249857	GSM249756	GSM249785	GSM249732	GSM249881	GSM249934	GSM657533	GSM657574	GSM249960	GSM249738	GSM249793	GSM249866	GSM249981	GSM657541	GSM249789	GSM249796	GSM249833	GSM249749	GSM249777	GSM249774	GSM249884	GSM249930	GSM657655	GSM249959	GSM657650
1	-3.429347333	-3.429347333	-3.429347333	-3.429347333	-3.429347333	-3.429347333	-3.429347333	-3.429347333	-3.429347333	-3.429347333	-3.429347333	-3.429347333	-3.429347333	-3.429347333	3.429347333	-3.429347333	-3.429347333	-3.429347333	-3.429347333	-3.429347333	-3.429347333	-3.429347333	-3.429347333	-3.429347333	-3.429347333	-3.429347333	-3.429347333	-3.429347333	-3.429347333	-3.429347333	-3.429347333	-3.429347333	-3.429347333	-3.429347333	-3.429347333	-3.429347333	-3.429347333	-3.429347333	-3.429347333	-3.429347333	-3.429347333	-3.429347333	-3.429347333	-3.429347333	3.429347333	-3.429347333	-3.429347333	-3.429347333	-3.429347333
2	-6.553087335	-6.553087335	-6.553087335	-6.553087335	-6.553087335	-6.553087335	-6.553087335	-6.553087335	-6.553087335	-6.553087335	-6.553087335	-6.553087335	-6.553087335	-6.553087335	0.30560733	-6.553087335	-6.553087335	-6.553087335	-6.553087335	-6.553087335	-6.553087335	-6.553087335	-6.553087335	-6.553087335	-6.553087335	-0.30560733	-6.553087335	-6.553087335	-6.553087335	-6.553087335	-6.553087335	-6.553087335	-0.30560733	-6.553087335	-6.553087335	-6.553087335	-6.553087335	-6.553087335	-6.553087335	-6.553087335	-6.553087335	-6.553087335	-6.553087335	-6.553087335	0.30560733	-6.553087335	-6.553087335	-6.553087335	-6.553087335
3	-9.6245435	-9.6245435	-9.6245435	-9.6245435	-9.6245435	-9.6245435	-3.481631171	-9.6245435	-3.481631171	-9.6245435	-3.481631171	-3.481631171	-9.6245435	-3.481631171	-2.765848834	-3.481631171	-3.481631171	-9.6245435	-9.6245435	-9.6245435	-9.6245435	-9.6245435	-3.481631171	-3.481631171	-3.481631171	2.765848834	-3.481631171	-3.481631171	-9.6245435	-3.481631171	-3.481631171	-3.481631171	2.765848834	-9.6245435	-3.481631171	-9.6245435	-9.6245435	-3.481631171	-3.481631171	-3.481631171	-9.6245435	-3.481631171	-9.6245435	-3.481631171	-2.765848834	-9.6245435	-3.481631171	-3.481631171	-3.481631171
4	-12.64847336	-12.64847336	-12.64847336	-12.64847336	-12.64847336	-12.64847336	-6.505561028	-6.600613643	-6.505561028	-12.64847336	-6.505561028	-6.505561028	-12.64847336	-6.505561028	0.258081023	-6.505561028	-6.505561028	-12.64847336	-12.64847336	-6.600613643	-12.64847336	-12.64847336	-6.505561028	-6.505561028	-6.505561028	-0.258081023	-0.457701314	-6.505561028	-6.600613643	-6.505561028	-6.505561028	-6.505561028	-0.258081023	-12.64847336	-6.505561028	-12.64847336	-12.64847336	-6.505561028	-0.457701314	-6.505561028	-12.64847336	-6.505561028	-6.600613643	-6.505561028	-5.789778692	-12.64847336	-0.457701314	-6.505561028	-6.505561028
5	-15.57686084	-15.57686084	-15.57686084	-15.57686084	-15.57686084	-15.57686084	-9.433948514	-9.529001129	-9.433948514	-15.57686084	-9.433948514	-9.433948514	-15.57686084	-9.433948514	-2.670306463	-9.433948514	-9.433948514	-15.57686084	-15.57686084	-9.529001129	-15.57686084	-15.57686084	-9.433948514	-9.433948514	-9.433948514	-3.186468509	-3.3860888	-9.433948514	-9.529001129	-9.433948514	-9.433948514	-3.577173542	-3.186468509	-15.57686084	-3.577173542	-15.57686084	-15.57686084	-9.433948514	-3.3860888	-9.433948514	-15.57686084	-9.433948514	-9.529001129	-9.433948514	-8.718166178	-15.57686084	2.470686173	-9.433948514	-3.577173542
6	-18.38154221	-18.38154221	-18.38154221	-18.38154221	-18.38154221	-18.38154221	-12.23862988	-12.33368249	-12.23862988	-18.38154221	-12.23862988	-12.23862988	-18.38154221	-12.23862988	-5.474987826	-12.23862988	-12.23862988	-18.38154221	-18.38154221	-12.33368249	-18.38154221	-18.38154221	-12.23862988	-12.23862988	-12.23862988	-5.991149872	-6.190770163	-12.23862988	-12.33368249	-12.23862988	-12.23862988	-6.381854905	-0.381787146	-18.38154221	-6.381854905	-18.38154221	-18.38154221	-12.23862988	-6.190770163	-12.23862988	-18.38154221	-12.23862988	-12.33368249	-12.23862988	-5.913484815	-18.38154221	-0.33399519	-12.23862988	-6.381854905
7	-21.18128339	-21.18128339	-21.18128339	-21.18128339	-21.18128339	-15.58180103	-15.03837106	-15.13342367	-15.03837106	-15.58180103	-15.03837106	-15.03837106	-21.18128339	-15.03837106	-8.274729006	-9.438888697	-15.03837106	-15.58180103	-15.58180103	-9.533941312	-21.18128339	-21.18128339	-15.03837106	-15.03837106	-15.03837106	-8.790891052	-3.391028983	-9.438888697	-15.13342367	-15.03837106	-15.03837106	-9.181596085	-3.181528326	-21.18128339	-9.181596085	-21.18128339	-15.58180103	-9.438888697	-8.990511342	-9.438888697	-21.18128339	-15.03837106	-9.533941312	-15.03837106	-8.713225994	-15.58180103	-3.13373637	-15.03837106	-9.181596085
8	-23.97384588	-18.38872089	-23.97384588	-23.97384588	-23.97384588	-18.37436352	-17.83093355	-17.92598617	-17.83093355	-12.78923853	-12.24580856	-12.24580856	-18.38872089	-12.24580856	-11.0672915	-6.646326201	-12.24580856	-18.37436352	-12.78923853	-6.741378816	-18.38872089	-18.38872089	-12.24580856	-12.24580856	-12.24580856	-11.58345355	-6.183591479	-12.23145119	-12.34086118	-12.24580856	-12.24580856	-6.389033588	-5.974090822	-18.38872089	-11.97415858	-18.38872089	-12.78923853	-6.646326201	-11.78307384	-12.23145119	-18.38872089	-12.24580856	-12.32650381	-17.83093355	-11.50578849	-12.78923853	-5.926298866	-17.83093355	-6.389033588
9	-26.68710005	-21.10197506	-26.68710005	-26.68710005	-26.68710005	-21.08761769	-20.54418773	-20.63924034	-20.54418773	-15.5024927	-14.95906273	-14.95906273	-21.10197506	-14.95906273	-13.78054567	-9.359580373	-14.95906273	-21.08761769	-15.5024927	-9.454632987	-21.10197506	-21.10197506	-14.95906273	-14.95906273	-14.95906273	-14.29670772	-8.896845651	-14.94470537	-15.05411535	-14.95906273	-14.95906273	-9.10228776	-8.687344994	-21.10197506	-14.68741275	-21.10197506	-15.5024927	-9.359580373	-14.49632801	-14.94470537	-21.10197506	-14.95906273	-15.03975798	-20.54418773	-14.21904266	-15.5024927	-8.639553038	-20.54418773	-9.10228776
10	-29.35970903	-23.77458404	-29.35970903	-29.35970903	-24.01449107	-23.76022667	-23.21679671	-23.31184932	-23.21679671	-18.17510168	-17.63167171	-17.63167171	-23.77458404	-17.63167171	-16.45315465	-12.03218935	-17.63167171	-23.76022667	-18.17510168	-12.12724197	-23.77458404	-18.42936608	-17.63167171	-17.63167171	-17.63167171	-16.9693167	-11.56945463	-17.61731435	-17.72672433	-17.63167171	-12.28645375	-11.77489674	-11.35995397	-23.77458404	-17.36002173	-23.77458404	-18.17510168	-12.03218935	-17.16893699	-17.61731435	-23.77458404	-17.63167171	-17.71236696	-17.87157875	-16.89165164	-18.17510168	-11.31216202	-23.21679671	-11.77489674
11	-32.01988944	-26.43476445	-32.01988944	-32.01988944	-26.67467148	-26.42040708	-25.87697711	-25.97202973	-25.87697711	-20.83528209	-20.29185212	-20.29185212	-26.43476445	-20.29185212	-19.11333506	-14.69236976	-20.29185212	-26.42040708	-20.83528209	-14.78742238	-26.43476445	-21.08954649	-20.29185212	-20.29185212	-20.29185212	-19.62949711	-14.22963504	-20.27749475	-20.38690474	-20.29185212	-14.94663416	-14.43507715	-14.02013438	-26.43476445	-20.02020214	-21.11440363	-20.83528209	-14.69236976	-19.8291174	-20.27749475	-26.43476445	-20.29185212	-20.37254737	-20.53175915	-19.55183205	-15.51492127	-13.97234243	-25.87697711	-14.43507715
12	-34.65976996	-29.07464497	-34.65976996	-34.65976996	-29.314552	-29.0602876	-28.51685763	-28.61191025	-28.51685763	-23.47516261	-22.93173264	-22.93173264	-29.07464497	-22.93173264	-21.75321558	-17.33225028	-22.93173264	-29.0602876	-23.47516261	-17.42730289	-29.07464497	-23.72942701	-22.93173264	-22.93173264	-22.93173264	-22.26937763	-16.86951556	-22.91737527	-23.02678525	-22.93173264	-17.58651468	-17.07495767	-16.6600149	-29.07464497	-22.66008266	-23.75428415	-23.47516261	-17.33225028	-22.46899792	-22.91737527	-29.07464497	-22.93173264	-23.01242789	-23.17163967	-22.19171257	-18.15480179	-16.61222295	-23.2370966	-17.07495767
13	-37.21893327	-31.63380827	-37.21893327	-32.10060665	-31.87371531	-31.61945091	-31.07602094	-31.17107355	-31.07602094	-26.03432592	-25.49089595	-25.49089595	-26.51548166	-25.49089595	-24.31237889	-19.89141359	-25.49089595	-31.61945091	-26.03432592	-19.9864662	-31.63380827	-26.28859031	-25.49089595	-25.49089595	-25.49089595	-19.71021432	-19.42867886	-20.35821197	-25.58594856	-25.49089595	-20.14567799	-19.63412097	-19.21917821	-26.51548166	-25.21924597	-26.31344746	-26.03432592	-19.89141359	-25.02816122	-20.35821197	-31.63380827	-25.49089595	-25.57159119	-20.61247637	-24.75087588	-20.7139651	-19.17138625	-25.7962599	-19.63412097
14	-39.76399074	-34.17886575	-39.76399074	-34.64566413	-34.41877278	-34.16450838	-33.62107841	-33.71613103	-33.62107841	-28.57938339	-28.03595342	-28.03595342	-29.06053913	-22.94583847	-26.85743636	-22.43647106	-28.03595342	-34.16450838	-28.57938339	-22.53152367	-34.17886575	-28.83364779	-28.03595342	-28.03595342	-28.03595342	-22.25527179	-21.97373634	-22.90326944	-28.13100603	-28.03595342	-17.60062051	-22.17917845	-21.76423568	-29.06053913	-27.76430344	-28.85850493	-28.57938339	-22.43647106	-27.5732187	-22.90326944	-34.17886575	-28.03595342	-28.11664867	-23.15753384	-27.29593335	-23.25902257	-21.71644372	-23.25120243	-22.17917845
15	-42.23171435	-36.64658936	-42.23171435	-37.11338774	-36.88649639	-36.63223199	-36.08880202	-36.18385463	-36.08880202	-31.047107	-30.50367703	-30.50367703	-31.52826274	-20.47811486	-29.32515997	-24.90419467	-30.50367703	-36.63223199	-31.047107	-24.99924728	-36.64658936	-31.3013714	-30.50367703	-30.50367703	-30.50367703	-24.7229954	-24.44145994	-25.37099305	-30.59872964	-25.56822981	-20.06834412	-24.64690205	-24.23195929	-31.52826274	-30.23202705	-31.32622854	-31.047107	-24.90419467	-30.0409423	-25.37099305	-31.71114214	-30.50367703	-30.58437227	-25.62525745	-29.76365696	-25.72674618	-24.18416733	-25.71892604	-24.64690205
16	-39.7655385	-34.18041351	-39.7655385	-34.64721189	-34.42032054	-34.16605614	-33.62262617	-33.71767878	-33.62262617	-28.58093115	-28.03750118	-32.96985288	-29.06208689	-22.94429071	-31.79133582	-22.43801882	-28.03750118	-39.09840784	-28.58093115	-22.53307143	-34.18041351	-28.83519555	-28.03750118	-28.03750118	-28.03750118	-27.18917125	-21.9752841	-22.9048172	-28.13255379	-23.10205396	-22.53451997	-22.1807262	-26.69813514	-29.06208689	-27.7658512	-28.86005269	-28.58093115	-27.37037052	-27.57476645	-22.9048172	-29.24496629	-32.96985288	-28.11819642	-23.1590816	-27.29748111	-23.26057033	-21.71799148	-28.18510189	-22.1807262
17	-42.22936756	-36.64424257	-37.30170944	-37.11104095	-36.8841496	-36.6298852	-36.08645523	-36.18150784	-36.08645523	-31.04476021	-30.50133024	-35.43368194	-31.52591595	-25.40811978	-34.25516488	-24.90184788	-30.50133024	-41.5622369	-26.11710209	-24.99690049	-36.64424257	-31.29902461	-30.50133024	-30.50133024	-30.50133024	-29.65300031	-24.43911316	-20.44098814	-25.66872473	-25.56588302	-24.99834903	-24.64455526	-29.1619642	-31.52591595	-30.22968026	-31.32388175	-31.04476021	-29.83419958	-30.03859552	-25.36864626	-31.70879535	-35.43368194	-30.58202548	-25.62291066	-29.76131017	-25.72439939	-24.18182054	-30.64893095	-24.64455526
18	-44.68807569	-39.1029507	-39.76041757	-39.56974908	-39.34285773	-39.08859333	-38.54516336	-38.64021598	-38.54516336	-33.50346834	-32.96003837	-32.9749738	-29.06720782	-27.86682791	-31.79645674	-27.36055601	-28.0426221	-44.02094503	-23.65839395	-22.53819236	-34.18553443	-33.75773274	-32.96003837	-28.0426221	-28.0426221	-32.11170845	-26.89782129	-22.89969627	-23.2100166	-28.02459116	-22.5396409	-22.18584713	-26.70325606	-33.98462409	-32.68838839	-33.78258988	-33.50346834	-32.29290771	-32.49730365	-27.82735439	-29.25008722	-32.9749738	-28.12331735	-28.08161879	-27.30260203	-23.26569125	-26.64052868	-28.19022281	-27.1032634
19	-47.06257958	-41.47745459	-42.13492146	-41.94425297	-41.71736162	-41.46309722	-40.91966725	-41.01471987	-36.17065948	-35.87797223	-35.33454226	-35.34947769	-26.69270393	-30.2413318	-34.17096063	-29.7350599	-30.41712599	-46.39544892	-26.03289784	-24.91269625	-31.81103054	-36.13223663	-35.33454226	-30.41712599	-30.41712599	-34.48621233	-29.27232518	-25.27420016	-20.83551271	-25.65008727	-24.91414478	-24.56035102	-24.32875218	-31.6101202	-35.06289228	-31.40808599	-31.12896445	-34.6674116	-34.87180754	-30.20185828	-26.87558333	-30.60046991	-30.49782124	-30.45612268	-29.67710592	-25.64019514	-29.01503256	-25.81571893	-29.47776729
20	-49.4264232	-43.84129821	-44.49876508	-44.30809659	-44.08120524	-43.82694084	-43.28351087	-43.37856348	-38.53450309	-38.24181585	-37.69838588	-37.71332131	-29.05654755	-32.60517541	-36.53480425	-32.09890352	-32.78096961	-48.75929254	-28.39674146	-27.27653986	-34.17487416	-38.49608025	-37.69838588	-32.78096961	-28.05328237	-32.12236872	-31.6361688	-27.63804378	-23.19935633	-28.01393089	-27.2779884	-26.92419464	-26.69259579	-33.97396382	-37.4267359	-33.77192961	-33.49280807	-37.03125522	-37.23565115	-32.5657019	-29.23942695	-32.96431353	-32.86166486	-32.8199663	-32.04094954	-28.00403876	-31.37887618	-28.17956254	-31.8416109
21	-51.78686729	-46.20174229	-46.85920917	-46.66854067	-46.44164933	-46.18738493	-45.64395496	-45.73900757	-40.89494718	-40.60225994	-40.05882997	-40.0737654	-31.41699164	-34.9656195	-38.89524834	-34.45934761	-35.1414137	-51.11973663	-30.75718555	-29.63698395	-36.53531825	-40.85652433	-40.05882997	-35.1414137	-30.41372646	-34.4828128	-33.99661288	-29.99848787	-25.55980042	-30.37437497	-29.63843249	-29.28463872	-29.05303988	-36.33440791	-39.78717999	-36.1323737	-35.85325216	-39.39169931	-39.59609524	-34.92614599	-31.59987104	-35.32475762	-35.22210894	-35.18041039	-34.40139363	-30.36448285	-33.73932027	-30.54000663	-34.20205499
22	-49.48872882	-43.90360383	-44.5610707	-44.37040221	-44.14351086	-43.88924646	-43.34581649	-43.4408691	-38.59680871	-38.30412147	-37.7606915	-37.77562693	-29.11885317	-32.66748103	-36.59710987	-32.16120914	-32.84327523	-48.82159816	-28.45904708	-27.33884548	-34.23717978	-38.55838587	-37.7606915	-32.84327523	-28.11558799	-32.18467434	-31.69847442	-27.7003494	-23.26166195	-28.07623651	-27.34029402	-26.98650026	-26.75490141	-34.03626944	-37.48904152	-33.83423523	-33.55511369	-37.09356084	-37.29795677	-32.62800752	-29.30173257	-33.02661915	-32.92397048	-32.88227192	-32.10325516	-28.06634438	-31.4411818	-28.24186816	-31.90391652
23	-51.77159777	-46.18647278	-42.27820174	-42.08753325	-46.42637981	-41.6063775	-41.06294753	-45.72373806	-36.31393976	-36.02125251	-35.47782254	-40.05849588	-31.40172213	-34.95034999	-38.87997882	-34.44407809	-35.12614418	-46.5387292	-30.74191603	-29.62171444	-36.52004874	-36.27551691	-35.47782254	-35.12614418	-30.39845695	-34.46754329	-29.41560546	-29.98321835	-25.5445309	-25.79336755	-29.62316298	-29.26936921	-29.03777037	-36.31913839	-39.77191047	-31.55136628	-35.83798265	-39.37642979	-35.01508782	-34.91087647	-27.01886361	-35.30948811	-30.64110152	-30.59940296	-34.38612411	-30.34921334	-33.72405076	-25.95899921	-29.62104757
24	-49.56600934	-48.39206121	-44.48379017	-44.29312168	-44.22079138	-43.81196594	-38.8573591	-43.51814963	-38.51952819	-38.22684094	-37.68341097	-37.85290745	-29.19613369	-32.74476156	-36.67439039	-36.64966653	-32.92055575	-44.33314077	-28.5363276	-31.82730287	-38.72563717	-34.06992848	-33.27223411	-32.92055575	-28.19286852	-32.26195486	-31.62119389	-27.77762992	-27.75011934	-23.58777912	-27.41757455	-27.06378078	-26.83218194	-38.52472683	-37.56632204	-29.34577784	-33.63239422	-37.17084136	-32.80949939	-37.11646491	-24.81327518	-33.10389968	-28.43551309	-28.39381453	-32.18053568	-28.1436249	-31.51846233	-23.75341078	-27.41545914
25	-51.72228616	-50.54833803	-46.64006699	-46.4493985	-46.3770682	-45.96824275	-41.01363592	-45.67442644	-40.67580501	-40.38311776	-39.83968779	-40.00918427	-31.35241051	-34.90103837	-38.83066721	-38.80594334	-35.07683257	-46.48941758	-30.69260442	-33.98357969	-40.88191398	-36.22620529	-31.11595729	-35.07683257	-30.34914533	-34.41823167	-33.77747071	-29.93390674	-29.90639615	-25.74405593	-29.57385136	-29.22005759	-28.98845875	-40.68100364	-39.72259886	-31.50205466	-31.4761174	-39.32711818	-34.9657762	-34.96018809	-26.96955199	-35.26017649	-30.5917899	-30.55009134	-34.3368125	-30.29990172	-33.67473914	-21.59713396	-29.57173595
26	-53.83835827	-52.66441014	-48.7561391	-48.56547061	-48.49314031	-48.08431486	-43.12970802	-47.79049855	-42.79187711	-42.49918987	-41.9557599	-42.12525637	-33.46848262	-37.01711048	-40.94673932	-40.92201545	-37.19290468	-48.60548969	-32.80867652	-36.09965179	-42.99798609	-38.3422774	-33.2320294	-37.19290468	-32.46521744	-36.53430378	-35.89354282	-32.04997884	-32.02246826	-27.86012804	-31.68992347	-31.3361297	-31.10453086	-42.79707575	-41.83867096	-33.61812677	-33.59218951	-41.44319028	-37.08184831	-37.0762602	-29.0856241	-37.3762486	-32.70786201	-32.66616345	-36.45288461	-32.41597383	-35.79081125	-23.71320607	-31.68780806
27	-55.93311086	-54.75916273	-50.85089169	-50.6602232	-50.5878929	-50.17906745	-45.22446062	-49.88525115	-44.88662971	-44.59394246	-44.05051249	-44.22000897	-35.56323521	-39.11186308	-43.04149191	-43.01676804	-39.28765727	-50.70024229	-34.90342912	-38.19440439	-45.09273869	-40.43703	-35.326782	-39.28765727	-34.55997003	-38.62905638	-37.98829541	-34.14473144	-34.11722085	-29.95488064	-33.78467606	-33.4308823	-33.19928346	-44.89182834	-43.93342356	-35.71287936	-35.6869421	-43.53794288	-39.1766009	-39.17101279	-31.1803767	-39.47100119	-34.80261461	-34.76091605	-38.5476372	-34.51072642	-37.88556384	-25.80795866	-33.78256065
28	-53.85211014	-56.84016345	-52.93189241	-52.74122392	-52.66889362	-52.26006817	-47.30546133	-47.80425043	-46.96763042	-46.67494318	-46.13151321	-42.13900825	-37.64423593	-41.19286379	-45.12249263	-45.09776876	-41.36865799	-52.781243	-36.98442983	-40.2754051	-47.1737394	-38.35602928	-37.40778271	-41.36865799	-36.64097075	-36.54805566	-40.06929612	-36.22573215	-36.19822157	-32.03588135	-35.86567678	-35.51188301	-35.28028417	-46.97282906	-46.01442427	-37.79388008	-37.76794282	-41.45694216	-37.09560019	-37.09001208	-33.26137741	-37.39000048	-36.88361532	-36.84191676	-40.62863792	-32.42972571	-39.96656456	-27.88895938	-31.70155994
29	-55.90440647	-54.78786712	-54.98418873	-54.79352024	-54.72118994	-50.20777184	-49.35775766	-45.7519541	-44.9153341	-44.62264685	-48.18380953	-44.19130458	-39.69653225	-43.24516012	-43.0701963	-47.15006508	-39.31636166	-50.72894668	-39.03672616	-42.32770143	-49.22603573	-40.4083256	-39.46007904	-43.42095431	-38.69326707	-38.60035199	-42.12159245	-38.27802848	-34.14592524	-34.08817768	-37.9179731	-37.56417934	-37.3325805	-44.92053273	-43.96212795	-35.74158375	-35.71564649	-43.50923849	-39.14789651	-39.1423084	-31.20908109	-35.33770415	-34.831319	-38.89421309	-38.57634159	-34.48202203	-42.01886088	-29.94125571	-33.75385626
30	-57.94791719	-56.83137785	-57.02769946	-56.83703096	-52.67767922	-52.25128257	-51.40126838	-47.79546483	-46.95884482	-46.66615757	-50.22732025	-42.14779385	-41.74004297	-45.28867084	-45.11370702	-45.10655436	-37.27285094	-48.68543596	-41.08023688	-44.37121215	-51.26954645	-42.45183633	-41.50358976	-45.46446503	-36.64975635	-36.55684126	-44.16510317	-40.3215392	-36.18943597	-36.1316884	-35.87446238	-35.52066861	-35.28906977	-42.87702201	-41.91861723	-37.78509448	-37.75915722	-41.46572776	-41.19140724	-41.18581913	-33.25259181	-33.29419343	-36.87482972	-40.93772381	-40.61985231	-36.52553275	-39.97535016	-31.98476643	-31.71034554
31	-59.9325711	-58.81603176	-59.01235337	-58.82168487	-54.66233313	-54.23593648	-53.38592229	-49.78011874	-48.94349873	-44.68150366	-52.21197417	-44.13244777	-43.72469689	-43.30401693	-47.09836094	-47.09120827	-39.25750485	-50.67008987	-39.09558297	-46.35586606	-53.25420036	-44.43649024	-43.48824367	-43.47981112	-38.63441026	-38.54149517	-46.14975708	-42.30619311	-38.17408988	-34.14703449	-37.85911629	-37.50532253	-37.27372368	-44.86167592	-43.90327114	-39.76974839	-39.74381113	-43.45038168	-43.17606115	-43.17047304	-35.23724572	-35.27884734	-38.85948363	-38.9530699	-38.6351984	-38.51018666	-41.96000407	-30.00011252	-33.69499945
32	-61.89321846	-60.77667912	-60.97300073	-56.86103751	-52.70168577	-56.19658384	-51.42527493	-51.7407661	-50.90414609	-46.64215102	-54.17262153	-46.09309513	-45.68534425	-45.26466429	-49.0590083	-49.05185563	-41.21815221	-52.63073723	-41.05623033	-44.3952187	-51.293553	-46.3971376	-45.44889103	-45.44045848	-40.59505762	-40.50214253	-48.11040444	-44.26684047	-40.13473724	-36.10768185	-39.81976365	-39.46596989	-39.23437104	-46.82232328	-45.8639185	-37.80910103	-41.70445849	-45.41102904	-45.13670851	-41.20982568	-37.19789308	-37.2394947	-40.82013099	-40.91371726	-40.59584576	-40.47083402	-43.92065143	-31.96075988	-35.65564681
33	-63.84810177	-58.82179582	-59.01811743	-58.81592082	-54.65656907	-54.24170054	-53.38015823	-53.6956494	-48.94926279	-48.59703433	-52.21773822	-48.04797843	-43.73046094	-47.21954759	-47.10412499	-47.09697233	-43.17303551	-50.67585393	-43.01111363	-46.350102	-49.3386697	-44.4422543	-43.49400773	-43.48557518	-42.54994092	-38.54725923	-46.15552114	-42.31195717	-42.08962054	-38.06256515	-37.86488035	-37.51108658	-41.18925435	-44.86743998	-43.9090352	-39.76398433	-39.74957519	-43.45614573	-43.18182521	-43.16470898	-39.15277638	-35.2846114	-42.77501429	-38.95883396	-38.64096246	-38.51595072	-41.96576813	-33.91564318	-33.70076351
34	-61.92756159	-60.74233599	-60.9386576	-56.89538064	-52.7360289	-56.16224071	-51.45961806	-51.77510923	-47.02872262	-46.67649415	-50.29719805	-46.12743826	-45.65100112	-45.29900742	-45.18358482	-45.17643216	-41.25249534	-48.75531375	-44.9316538	-44.42956183	-47.41812953	-42.52171413	-45.4145479	-41.56503501	-40.62940075	-40.4677994	-44.23498097	-40.391417	-40.16908037	-36.14202498	-39.78542052	-39.43162676	-39.26871418	-42.94689981	-41.98849503	-37.84344416	-37.82903502	-41.53560556	-41.26128504	-41.24416881	-37.23223621	-37.20515157	-40.85447412	-37.03829379	-40.56150263	-36.59541055	-40.04522796	-31.99510301	-35.62130368
35	-63.84586526	-62.66063966	-62.85696127	-58.81368431	-54.65433257	-58.08054438	-53.37792173	-53.6934129	-48.94702629	-48.59479782	-52.21550172	-48.04574193	-47.56930478	-47.21731109	-47.10188849	-47.09473583	-43.17079901	-50.67361742	-46.84995747	-46.3478655	-49.3364332	-44.4400178	-47.33285157	-43.48333868	-42.54770442	-42.38610307	-46.15328464	-42.30972067	-42.08738404	-38.06032865	-41.70372419	-41.34993042	-41.18701784	-44.86520348	-43.90679869	-39.76174782	-39.74733869	-43.45390923	-43.1795887	-43.16247248	-39.15053988	-39.12345524	-42.77277779	-38.95659746	-42.4798063	-38.51371422	-41.96353163	-33.91340668	-37.53960735
36	-65.74807234	-60.75843258	-60.95475419	-56.91147723	-52.75212549	-56.1783373	-55.28012881	-51.79120582	-47.04481921	-46.69259074	-50.31329464	-46.14353485	-45.66709771	-45.31510401	-49.00409557	-45.19252875	-45.07300609	-48.77141034	-48.75216455	-44.44565842	-47.43422612	-42.53781072	-45.43064449	-41.5811316	-40.64549734	-44.28831015	-44.25107756	-44.21192775	-40.18517696	-39.96253573	-39.80151711	-39.44772335	-39.28481076	-42.9629964	-42.00459162	-37.85954075	-37.84513161	-41.55170215	-41.27738163	-41.2602654	-37.2483328	-37.22124816	-40.87057071	-40.85880453	-40.57759922	-40.4159213	-40.06132455	-35.81561376	-35.63740027
37	-63.85894866	-62.64755626	-59.0656305	-55.02235355	-54.64124917	-54.28921362	-53.39100513	-49.90208214	-48.93394289	-48.58171443	-48.42417096	-48.03265853	-47.55622139	-47.20422769	-47.11497189	-47.08165243	-46.96212977	-46.88228666	-46.86304087	-46.33478211	-45.54510244	-44.4269344	-43.54152081	-43.47025528	-42.53462103	-42.39918647	-42.36195388	-42.32280407	-42.07430064	-41.85165941	-41.69064079	-41.33684703	-41.17393445	-41.07387272	-40.11546793	-39.74866443	-39.73425529	-39.66257847	-39.38825794	-39.37114171	-39.13745648	-39.11037184	-38.98144703	-38.96968085	-38.68847554	-38.52679762	-38.17220087	-37.70473744	-37.52652395
[truncated: 310 more columns]
