# Supplementary material for: Big genomics and clinical data analytics strategies for precision cancer prognosis
Source: Sci Rep. 2016 Nov 7;6:36493. doi: 10.1038/srep36493 (PMC5098145; doi:10.1038/srep36493)
Supplement: Supplementary Information [file srep36493-s4.zip › Supplementary codes and examplesGSO_VK/README.TXT]

Title: Big genomics and clinical data analytics strategies for precision cancer prognosis
-----------------------------------------------------------------------------------------

This folder contains the codes to perform classifier training of specified variables (in this case, prognostic signature variables) to samples that have been labelled as "low", "intermediate", or "high". The training and 10-fold cross validation of the classifiers will be performed on the reference/training dataset.

The trained classifier will then be applied to an independent test set for risk class prediction. The risk class of the samples in this independent test set is not known a priori.

Included example files are:
    - training variable data           : ref_psv.txt
                                         (Rows: Variables/Features; Cols: Samples)
    - training clinical and class data : ref_grp.txt
					 (Rows: Samples; Cols: Time, Event and Class)
    - testing variable data            : query_psv.txt
                                         (Rows: Variables/Features; Cols: Samples)
    - testing clinical data            : query_grp.txt
					 (Rows: Samples; Cols: Time and Event)

Requirements: 
    - Python 2.7 with the following packages:
        - matplotlib
        - pandas
        - sklearn
        - scipy
        - numpy

The python code files include:
    - misc_fns.py : helper functions
    - main.py     : the main code to 
                    - prepare the data
                    - perform ten fold cross validation
                    - perform independent testing

The parameters to set are the following (please see example files for format of the input data):

    For the training data:
    ----------------------
    - reference_filepath (string)
        o the file of the training variable data
    - reference_clinical_filepath (string)
        o the file of the training clinical and class data
    - reference_clinical_target_col (string)
        o the column name of the reference_clinical_filepath that represents the pre-defined risk group of the reference patient.
    
    For the testing data:
    ---------------------
    - query_filepath (string)
        o the file of the query variable data
    - query_clinical_filepath (string)
        o the file of the query clinical and class data

    For the randomization of ten-fold cross validation:
    ----------------------------------------------------
    - shuffle (boolean)
        o True (shuffle the data before splitting) | False (do not shuffle)
    - random_state (None or integer)
        o None (will be randomized) or set an integer to set the seed

    For the classifier and the type of data (scale or unscale) to apply it to:
    --------------------------------------------------------------------------
    - name_to_scaling_and_classifier (dictionary)
        o key: classifier name
        o value: a list with two values [scaling, classifier]
            > scaling (boolean)
              + True (scale the variables by mean and variance before classification training)
              + False (do not scale the variables before classification training)
            > classifier (classifier class from sklearn)
              + see code for examples

Output files (see examples):
- The boxplot of variable values before and after scaling.
- The mean accuracy and its standard deviation across the 10-fold cross validation.
- Survival plots for each of the classifier when applied to the independent test dataset.
- Survival plots of the overall classification from the majority vote.
- Excel file of the main results.
