# Supplementary material for: Big genomics and clinical data analytics strategies for precision cancer prognosis
Source: Sci Rep. 2016 Nov 7;6:36493. doi: 10.1038/srep36493 (PMC5098145; doi:10.1038/srep36493)
Supplement: Supplementary Information [file srep36493-s4.zip › Supplementary codes and examplesGSO_VK/ref_grp.txt]

SampleID	Time	Event	Reference Risk Grp
04-1331	3.35342465753	1	intermediate
04-1332	3.41643835616	1	high
04-1336	4.09589041096	0	low
04-1337	0.167123287671	1	high
04-1338	3.88493150685	0	intermediate
04-1342	1.54246575342	1	intermediate
04-1346	5.45753424658	0	low
04-1347	5.25479452055	0	low
04-1348	4.06301369863	1	low
04-1349	1.79726027397	1	intermediate
04-1350	5.33150684932	1	low
04-1356	4.10684931507	1	intermediate
04-1361	2.7095890411	0	intermediate
04-1362	3.69315068493	1	low
04-1364	2.80547945205	1	low
04-1365	6.37808219178	0	low
04-1371	6.86301369863	0	low
04-1514	4.71232876712	1	low
04-1517	1.66575342466	1	high
04-1542	7.01643835616	1	low
04-1646	2.32328767123	1	high
04-1648	2.38630136986	1	intermediate
04-1651	3.01917808219	1	low
09-0364	2.4301369863	1	intermediate
09-0365	0.78904109589	1	intermediate
09-0366	4.81095890411	1	intermediate
09-0367	1.49589041096	1	intermediate
09-0369	2.96164383562	1	intermediate
09-1659	0.830136986301	1	intermediate
09-1662	7.44383561644	1	low
09-1664	6.24109589041	1	intermediate
09-1666	4.79726027397	0	low
09-1667	5.15616438356	0	low
09-1668	4.61369863014	0	low
09-1670	1.49863013699	0	low
09-1672	0.487671232877	0	high
09-1673	0.252054794521	0	low
09-1674	0.712328767123	0	low
09-2044	0.509589041096	0	low
09-2045	2.92876712329	1	intermediate
09-2051	5.25753424658	0	low
09-2054	1.74246575342	1	low
09-2056	1.03835616438	0	intermediate
10-0925	4.52602739726	1	low
13-0714	0.517808219178	1	intermediate
13-0717	2.04931506849	1	low
13-0720	3.71232876712	1	intermediate
13-0725	1.03287671233	1	intermediate
13-0726	2.58904109589	1	high
13-0727	1.26575342466	1	intermediate
13-0757	0.931506849315	1	intermediate
13-0758	0.947945205479	1	high
13-0760	0.961643835616	1	intermediate
13-0794	2.52876712329	0	low
13-0797	0.72602739726	0	low
13-0799	0.649315068493	0	low
13-0801	0.690410958904	0	low
13-0802	0.682191780822	0	intermediate
13-0893	3.61369863014	1	intermediate
13-0900	4.75616438356	0	intermediate
13-0901	1.61369863014	0	intermediate
13-0905	3.98630136986	0	low
13-0908	3.73698630137	0	high
13-1403	0.906849315068	0	intermediate
13-1405	0.613698630137	0	high
13-1407	0.504109589041	0	low
13-1408	0.493150684932	0	high
13-1409	0.569863013699	0	low
13-1411	0.350684931507	0	high
13-1477	4.55068493151	1	intermediate
13-1481	7.25479452055	1	low
13-1482	5.14246575342	1	low
13-1483	2.44931506849	1	intermediate
13-1484	8.1698630137	0	low
13-1487	1.86575342466	1	intermediate
13-1488	5.90136986301	1	low
13-1489	6.90684931507	0	low
13-1491	4.3698630137	1	intermediate
13-1492	6.12876712329	0	low
13-1495	4.10136986301	0	low
13-1496	0.353424657534	1	intermediate
13-1497	4.52602739726	0	low
13-1498	3.13424657534	0	intermediate
13-1499	3.19726027397	0	intermediate
13-1500	1.16438356164	1	intermediate
13-1501	2.73698630137	0	intermediate
13-1504	1.38082191781	0	intermediate
13-1505	0.350684931507	0	intermediate
13-1507	0.397260273973	0	intermediate
13-1509	0.345205479452	0	low
13-1510	0.213698630137	0	low
13-1511	0.323287671233	0	intermediate
13-1512	0.257534246575	0	intermediate
13-2060	0.715068493151	0	intermediate
20-0987	1.92054794521	1	intermediate
20-0990	2.16164383562	0	low
20-0991	2.18356164384	0	intermediate
20-1682	2.2904109589	0	intermediate
20-1684	1.58904109589	0	low
20-1685	1.38904109589	0	low
20-1687	0.221917808219	0	intermediate
23-1021	3.96164383562	1	intermediate
23-1022	3.54246575342	1	low
23-1023	3.37808219178	0	intermediate
23-1026	2.23561643836	0	intermediate
23-1027	2.64383561644	1	intermediate
23-1028	4.11780821918	0	low
23-1029	0.734246575342	0	intermediate
23-1030	2.42465753425	0	intermediate
23-1031	1.57260273973	1	intermediate
23-1032	0.186301369863	1	intermediate
23-1111	0.268493150685	0	intermediate
23-1113	2.6	1	intermediate
23-1116	0.380821917808	0	high
23-1118	7.16712328767	0	low
23-1119	10.8301369863	0	low
23-1120	0.356164383562	0	intermediate
23-1121	0.531506849315	0	low
23-1122	3.25753424658	1	intermediate
23-1123	2.78904109589	1	intermediate
23-1124	4.84383561644	1	intermediate
23-2072	2.07945205479	1	high
23-2077	9.65753424658	0	low
23-2078	7.2904109589	0	low
23-2081	6.41643835616	1	intermediate
23-2084	4.15342465753	1	low
24-0968	1.63561643836	1	intermediate
24-0970	0.969863013699	1	intermediate
24-0975	1.81643835616	1	high
24-0979	3.46301369863	1	intermediate
24-0981	2.80821917808	1	low
24-0982	1.8602739726	1	intermediate
24-1104	5.29589041096	1	high
24-1105	3.95068493151	1	intermediate
24-1413	0.52602739726	0	low
24-1416	0.531506849315	0	intermediate
24-1417	0.652054794521	0	low
24-1418	0.665753424658	0	intermediate
24-1419	0.654794520548	0	low
24-1422	0.0630136986301	1	high
24-1423	0.520547945205	0	low
24-1424	0.501369863014	0	intermediate
24-1427	0.4	0	intermediate
24-1428	0.306849315068	0	low
24-1430	2.36164383562	1	intermediate
24-1431	1.59726027397	1	intermediate
24-1434	1.55616438356	1	high
24-1435	3.62739726027	1	intermediate
24-1436	0.712328767123	1	intermediate
24-1463	6.07671232877	1	intermediate
24-1464	1.03835616438	1	intermediate
24-1466	3.76164383562	1	intermediate
24-1467	8.83287671233	1	low
24-1469	0.758904109589	0	low
24-1470	0.284931506849	0	intermediate
24-1471	0.0986301369863	0	intermediate
24-1474	1.84931506849	1	intermediate
24-1544	2.24657534247	1	intermediate
24-1545	4.78082191781	1	intermediate
24-1546	5.35616438356	1	high
24-1548	1.35068493151	1	low
24-1549	4.71506849315	1	low
24-1550	3.42191780822	1	high
24-1551	4.32602739726	1	low
24-1553	4.84109589041	1	intermediate
24-1557	3.32328767123	1	intermediate
24-1558	1.62739726027	1	intermediate
24-1562	3.79178082192	1	intermediate
24-1563	3.97534246575	1	intermediate
24-1564	2.15616438356	1	intermediate
24-1565	0.854794520548	1	intermediate
24-1567	1.43561643836	1	low
24-1603	7.51232876712	1	low
24-1604	7.36164383562	1	low
24-1616	3.18630136986	1	intermediate
24-1842	0.693150684932	0	intermediate
24-1843	0.290410958904	0	low
24-1844	0.309589041096	0	intermediate
24-1847	0.939726027397	0	low
24-1849	0.479452054795	0	high
24-1850	0.457534246575	0	intermediate
24-1920	0.816438356164	0	intermediate
24-1924	2.51780821918	1	intermediate
24-2019	0.405479452055	0	low
24-2020	12.6657534247	1	low
24-2023	3.73698630137	1	intermediate
24-2024	4.84657534247	1	intermediate
24-2026	2.90136986301	1	intermediate
24-2027	9.1397260274	1	low
24-2038	3.70684931507	1	intermediate
24-2254	4.75616438356	1	intermediate
24-2261	0.0657534246575	1	intermediate
24-2288	0.0684931506849	1	intermediate
24-2289	5.61369863014	1	intermediate
24-2290	3.01917808219	1	intermediate
24-2297	4.65479452055	1	intermediate
25-1312	0.0849315068493	1	intermediate
25-1313	2.24383561644	1	high
25-1314	2.66575342466	1	intermediate
25-1316	3.08493150685	1	intermediate
25-1317	0.0849315068493	1	intermediate
25-1318	2.91506849315	1	high
25-1319	5.41643835616	1	low
25-1320	3.07945205479	1	intermediate
25-1321	2.8301369863	1	intermediate
25-1322	0.249315068493	1	intermediate
25-1323	1.0	1	intermediate
25-1324	2.83561643836	1	intermediate
25-1325	2.67397260274	1	intermediate
25-1326	2.58630136986	1	high
25-1328	5.42191780822	1	high
25-1329	0.246575342466	1	high
25-1623	1.54794520548	1	high
25-1625	1.50136986301	1	high
25-1627	0.0301369863014	1	intermediate
25-1630	0.654794520548	1	intermediate
25-1631	0.0246575342466	1	intermediate
25-1633	5.04931506849	1	intermediate
25-1635	4.26849315068	1	intermediate
25-1870	1.24383561644	1	intermediate
25-1878	7.08767123288	1	low
25-2042	1.08493150685	1	high
25-2391	4.08767123288	1	low
25-2392	0.0849315068493	1	intermediate
25-2393	3.1698630137	1	intermediate
25-2396	0.252054794521	1	low
25-2397	1.0	1	high
25-2398	3.75068493151	1	intermediate
25-2399	1.66575342466	1	high
25-2400	3.50136986301	1	intermediate
25-2401	0.246575342466	1	intermediate
25-2408	2.58082191781	1	intermediate
29-1688	6.57260273973	1	low
29-1691	3.93150684932	1	low
29-1693	8.47945205479	0	intermediate
29-1694	3.21095890411	1	high
29-1695	0.0657534246575	1	high
29-1696	2.80821917808	1	intermediate
29-1697	2.59726027397	1	low
29-1698	5.6904109589	0	intermediate
29-1699	0.0438356164384	1	intermediate
29-1701	1.40821917808	1	intermediate
29-1702	1.55342465753	1	intermediate
29-1705	1.52054794521	1	intermediate
29-1707	3.49589041096	0	low
29-1710	2.43561643836	1	high
29-1711	2.88493150685	0	low
29-1761	1.41643835616	1	intermediate
29-1762	7.1397260274	1	low
29-1763	5.56438356164	0	intermediate
29-1766	3.25753424658	1	intermediate
29-1768	2.60273972603	1	high
29-1769	1.91506849315	0	intermediate
29-1770	2.0301369863	0	high
29-1771	1.87671232877	0	intermediate
29-1774	1.44109589041	0	intermediate
29-1776	0.986301369863	0	intermediate
29-1777	1.02465753425	0	intermediate
29-1778	1.24383561644	0	intermediate
29-1783	0.6	0	intermediate
29-1784	0.446575342466	0	low
29-1785	2.88493150685	1	intermediate
29-2414	7.18082191781	1	intermediate
29-2428	3.75890410959	0	low
30-1718	4.32602739726	1	intermediate
30-1853	3.02191780822	1	intermediate
30-1855	0.205479452055	1	intermediate
30-1856	1.30684931507	1	intermediate
30-1859	4.00547945205	1	intermediate
30-1860	3.74246575342	1	low
30-1861	2.89863013699	1	intermediate
30-1866	3.05205479452	1	low
30-1867	0.0986301369863	1	high
30-1880	4.79726027397	1	intermediate
30-1887	2.02191780822	1	intermediate
30-1891	2.50410958904	1	intermediate
30-1892	4.06575342466	1	high
31-1944	3.79726027397	0	intermediate
31-1946	2.51506849315	0	intermediate
31-1950	1.56438356164	0	low
31-1951	1.87123287671	0	intermediate
31-1953	0.558904109589	0	low
31-1956	3.67397260274	0	intermediate
31-1959	0.180821917808	0	intermediate
36-1569	2.42191780822	0	intermediate
36-1570	1.79452054795	0	low
36-1571	1.90410958904	1	intermediate
36-1577	2.14520547945	0	low
36-1578	2.32054794521	0	intermediate
36-1580	2.01917808219	1	high
36-1581	2.05753424658	0	intermediate
57-1582	2.00273972603	1	intermediate
57-1584	1.76164383562	0	intermediate
57-1585	0.145205479452	1	intermediate
57-1586	1.8602739726	0	low
57-1992	2.41369863014	0	intermediate
57-1993	2.08767123288	0	intermediate
59-2350	1.86301369863	1	intermediate
59-2351	9.67671232877	0	low
59-2352	0.783561643836	1	intermediate
59-2354	2.86575342466	1	intermediate
59-2355	0.254794520548	1	intermediate
59-2363	0.449315068493	0	low
61-1722	0.671232876712	0	intermediate
61-1724	1.74520547945	1	intermediate
61-1725	2.61643835616	0	intermediate
61-1727	1.54520547945	0	intermediate
61-1728	2.32328767123	0	low
61-1730	0.361643835616	1	high
61-1733	2.64657534247	0	intermediate
61-1736	4.06575342466	1	low
61-1737	3.73698630137	0	intermediate
61-1738	2.98356164384	1	intermediate
61-1740	0.202739726027	1	intermediate
61-1741	2.80547945205	1	low
61-1743	3.64109589041	1	low
61-1895	0.117808219178	0	intermediate
61-1899	0.701369863014	0	intermediate
61-1900	0.482191780822	0	intermediate
61-1901	0.950684931507	1	intermediate
61-1903	1.08493150685	0	low
61-1904	0.756164383562	0	high
61-1906	2.84383561644	1	intermediate
61-1907	2.60821917808	0	low
61-1910	3.08493150685	0	low
61-1914	4.71506849315	0	intermediate
61-1915	5.64383561644	0	low
61-1917	3.61917808219	1	low
61-1919	3.18082191781	1	intermediate
61-1995	0.164383561644	0	low
61-1998	0.460273972603	0	low
61-2000	1.20821917808	0	low
61-2002	1.49863013699	0	low
61-2003	0.331506849315	0	intermediate
61-2008	2.55068493151	0	intermediate
61-2012	2.55342465753	0	low
61-2016	0.0986301369863	1	low
61-2087	0.4	0	low
61-2094	5.97808219178	0	low
61-2095	5.13698630137	1	intermediate
61-2096	4.86575342466	0	low
61-2097	5.05205479452	0	intermediate
61-2098	5.45753424658	0	low
61-2101	4.62465753425	1	intermediate
61-2102	0.539726027397	1	high
61-2104	6.40273972603	0	low
61-2109	1.72328767123	1	low
61-2110	3.7095890411	1	intermediate
61-2111	10.4767123288	0	low
