# Supplementary material for: Big genomics and clinical data analytics strategies for precision cancer prognosis
Source: Sci Rep. 2016 Nov 7;6:36493. doi: 10.1038/srep36493 (PMC5098145; doi:10.1038/srep36493)
Supplement: Supplementary Information [file srep36493-s4.zip › Supplementary codes and examplesGSO_VK/ref_psv.txt]

Variable Index (ith)	13-1489	04-1371	25-1878	20-1684	04-1365	04-1348	61-2111	13-1492	24-2020	13-1497	04-1364	61-2096	24-1419	61-2109	61-2098	29-1691	23-1121	59-2363	61-1728	23-2077	61-2087	13-1407	13-0794	59-2351	24-1467	09-2051	23-1118	23-1119	24-2019	61-1907	24-0981	24-1469	29-1697	20-1685	24-2027	61-2094	09-1668	04-1336	61-1995	23-2078	04-1542	31-1950	04-1350	61-1903	24-1549	30-1860	09-1667	23-1028	13-0801
1	-3.429347333	-3.429347333	-3.429347333	-3.429347333	-3.429347333	-3.429347333	-3.429347333	-3.429347333	-3.429347333	-3.429347333	-3.429347333	-3.429347333	-3.429347333	-3.429347333	-3.429347333	-3.429347333	-3.429347333	-3.429347333	-3.429347333	-3.429347333	-3.429347333	-3.429347333	-3.429347333	-3.429347333	-3.429347333	-3.429347333	-3.429347333	-3.429347333	-3.429347333	-3.429347333	-3.429347333	-3.429347333	-3.429347333	-3.429347333	-3.429347333	-3.429347333	-3.429347333	-3.429347333	3.429347333	-3.429347333	-3.429347333	-3.429347333	-3.429347333	-3.429347333	-3.429347333	-3.429347333	-3.429347333	-3.429347333	-3.429347333
2	-6.553087335	-6.553087335	-6.553087335	-6.553087335	-6.553087335	-6.553087335	-6.553087335	-6.553087335	-6.553087335	-6.553087335	-6.553087335	-6.553087335	-6.553087335	-6.553087335	-6.553087335	-6.553087335	-6.553087335	-6.553087335	-6.553087335	-6.553087335	-6.553087335	-6.553087335	-6.553087335	-6.553087335	-6.553087335	-6.553087335	-6.553087335	-6.553087335	-6.553087335	-6.553087335	-6.553087335	-6.553087335	-6.553087335	-6.553087335	-6.553087335	-6.553087335	-6.553087335	-6.553087335	0.30560733	-6.553087335	-6.553087335	-6.553087335	-6.553087335	-6.553087335	-6.553087335	-6.553087335	-6.553087335	-6.553087335	-6.553087335
3	-9.6245435	-3.481631171	-9.6245435	-9.6245435	-9.6245435	-9.6245435	-9.6245435	-3.481631171	-9.6245435	-9.6245435	-3.481631171	-9.6245435	-9.6245435	-9.6245435	-3.481631171	-3.481631171	-3.481631171	-9.6245435	-3.481631171	-9.6245435	-9.6245435	-9.6245435	-3.481631171	-3.481631171	-9.6245435	-3.481631171	-3.481631171	-3.481631171	-9.6245435	-9.6245435	-3.481631171	-9.6245435	-3.481631171	-9.6245435	-3.481631171	-3.481631171	-3.481631171	-9.6245435	-2.765848834	-3.481631171	-3.481631171	-9.6245435	-9.6245435	-3.481631171	-9.6245435	-3.481631171	-3.481631171	-3.481631171	-3.481631171
4	-12.64847336	-6.505561028	-12.64847336	-12.64847336	-12.64847336	-12.64847336	-12.64847336	-6.505561028	-12.64847336	-12.64847336	-0.457701314	-12.64847336	-6.600613643	-12.64847336	-6.505561028	-6.505561028	-6.505561028	-12.64847336	-6.505561028	-12.64847336	-12.64847336	-12.64847336	-6.505561028	-6.505561028	-12.64847336	-6.505561028	-6.505561028	-6.505561028	-12.64847336	-12.64847336	-6.505561028	-12.64847336	-0.457701314	-12.64847336	-0.457701314	-6.505561028	-6.505561028	-12.64847336	-5.789778692	-6.505561028	-6.505561028	-12.64847336	-12.64847336	-6.505561028	-12.64847336	-6.505561028	-6.505561028	-6.505561028	-6.505561028
5	-15.57686084	-9.433948514	-15.57686084	-9.720085871	-15.57686084	-15.57686084	-15.57686084	-9.433948514	-9.720085871	-15.57686084	-3.3860888	-15.57686084	-9.529001129	-9.720085871	-9.433948514	-9.433948514	-9.433948514	-9.720085871	-9.433948514	-9.720085871	-9.720085871	-9.720085871	-3.577173542	-3.577173542	-15.57686084	-3.577173542	-9.433948514	-9.433948514	-15.57686084	-9.720085871	-9.433948514	-15.57686084	-3.3860888	-15.57686084	-3.3860888	-9.433948514	-3.577173542	-15.57686084	-8.718166178	-3.577173542	-3.577173542	-15.57686084	-15.57686084	-3.577173542	-15.57686084	-9.433948514	-3.577173542	-9.433948514	-9.433948514
6	-18.38154221	-12.23862988	-18.38154221	-12.52476723	-18.38154221	-12.77217948	-18.38154221	-12.23862988	-12.52476723	-18.38154221	-6.190770163	-18.38154221	-12.33368249	-12.52476723	-12.23862988	-12.23862988	-12.23862988	-12.52476723	-12.23862988	-12.52476723	-12.52476723	-12.52476723	-6.381854905	-6.381854905	-18.38154221	-6.381854905	-12.23862988	-12.23862988	-18.38154221	-12.52476723	-12.23862988	-18.38154221	-6.190770163	-18.38154221	-6.190770163	-12.23862988	-6.381854905	-18.38154221	-11.52284754	-6.381854905	-6.381854905	-18.38154221	-18.38154221	-0.772492179	-12.77217948	-12.23862988	-6.381854905	-12.23862988	-6.629267151
7	-15.58180103	-15.03837106	-21.18128339	-15.32450841	-15.58180103	-15.57192066	-21.18128339	-15.03837106	-15.32450841	-21.18128339	-8.990511342	-21.18128339	-15.13342367	-15.32450841	-15.03837106	-15.03837106	-15.03837106	-15.32450841	-15.03837106	-15.32450841	-15.32450841	-15.32450841	-9.181596085	-9.181596085	-21.18128339	-9.181596085	-15.03837106	-15.03837106	-21.18128339	-15.32450841	-15.03837106	-15.58180103	-8.990511342	-21.18128339	-8.990511342	-15.03837106	-9.181596085	-21.18128339	-14.32258872	-9.181596085	-9.181596085	-15.58180103	-21.18128339	-3.572233359	-15.57192066	-15.03837106	-9.181596085	-15.03837106	-9.429008331
8	-18.37436352	-17.83093355	-23.97384588	-18.11707091	-18.37436352	-18.36448316	-23.97384588	-17.83093355	-18.11707091	-23.97384588	-11.78307384	-18.38872089	-12.34086118	-12.53194592	-12.24580856	-17.83093355	-17.83093355	-18.11707091	-12.24580856	-12.53194592	-12.53194592	-12.53194592	-11.97415858	-6.389033588	-23.97384588	-11.97415858	-12.24580856	-17.83093355	-18.38872089	-18.11707091	-12.24580856	-12.78923853	-11.78307384	-23.97384588	-11.78307384	-12.24580856	-6.389033588	-18.38872089	-11.53002622	-6.389033588	-6.389033588	-18.37436352	-18.38872089	-0.779670863	-18.36448316	-12.24580856	-6.389033588	-12.24580856	-12.22157083
9	-21.08761769	-20.54418773	-26.68710005	-20.83032508	-21.08761769	-21.07773733	-26.68710005	-20.54418773	-20.83032508	-26.68710005	-14.49632801	-21.10197506	-15.05411535	-15.24520009	-14.95906273	-20.54418773	-20.54418773	-20.83032508	-14.95906273	-15.24520009	-15.24520009	-15.24520009	-14.68741275	-9.10228776	-26.68710005	-14.68741275	-14.95906273	-20.54418773	-21.10197506	-20.83032508	-14.95906273	-15.5024927	-14.49632801	-26.68710005	-14.49632801	-14.95906273	-9.10228776	-21.10197506	-14.2432804	-9.10228776	-9.10228776	-21.08761769	-21.10197506	-3.492925034	-21.07773733	-14.95906273	-9.10228776	-14.95906273	-14.934825
10	-23.76022667	-23.21679671	-29.35970903	-23.50293406	-23.76022667	-23.75034631	-24.01449107	-23.21679671	-23.50293406	-29.35970903	-17.16893699	-23.77458404	-17.72672433	-17.91780907	-12.28645375	-17.87157875	-23.21679671	-23.50293406	-17.63167171	-17.91780907	-17.91780907	-17.91780907	-17.36002173	-11.77489674	-29.35970903	-17.36002173	-17.63167171	-23.21679671	-23.77458404	-23.50293406	-17.63167171	-18.17510168	-17.16893699	-24.01449107	-11.82371903	-12.28645375	-11.77489674	-23.77458404	-16.91588938	-6.42967878	-11.77489674	-18.41500871	-23.77458404	-6.165534015	-18.40512835	-17.63167171	-11.77489674	-17.63167171	-12.26221602
11	-26.42040708	-25.87697711	-32.01988944	-26.16311447	-26.42040708	-26.41052672	-26.67467148	-25.87697711	-26.16311447	-32.01988944	-19.8291174	-26.43476445	-20.38690474	-20.57798948	-14.94663416	-20.53175915	-25.87697711	-26.16311447	-20.29185212	-20.57798948	-20.57798948	-20.57798948	-20.02020214	-14.43507715	-32.01988944	-20.02020214	-20.29185212	-25.87697711	-26.43476445	-26.16311447	-20.29185212	-20.83528209	-19.8291174	-26.67467148	-14.48389944	-14.94663416	-14.43507715	-26.43476445	-19.57606979	-9.089859189	-14.43507715	-21.07518912	-26.43476445	-8.825714424	-21.06530876	-20.29185212	-14.43507715	-20.29185212	-14.92239643
12	-29.0602876	-28.51685763	-34.65976996	-28.80299499	-29.0602876	-29.05040724	-29.314552	-28.51685763	-28.80299499	-34.65976996	-22.46899792	-29.07464497	-23.02678525	-23.21787	-17.58651468	-23.17163967	-28.51685763	-28.80299499	-22.93173264	-23.21787	-23.21787	-23.21787	-22.66008266	-17.07495767	-29.38000893	-22.66008266	-22.93173264	-28.51685763	-29.07464497	-28.80299499	-22.93173264	-23.47516261	-22.46899792	-29.314552	-17.12377996	-17.58651468	-17.07495767	-29.07464497	-22.2159503	-11.72973971	-17.07495767	-23.71506964	-29.07464497	-11.46559494	-23.70518928	-22.93173264	-17.07495767	-22.93173264	-17.56227695
13	-31.61945091	-31.07602094	-37.21893327	-31.3621583	-31.61945091	-31.60957054	-31.87371531	-31.07602094	-31.3621583	-37.21893327	-25.02816122	-31.63380827	-25.58594856	-25.7770333	-20.14567799	-25.73080298	-31.07602094	-31.3621583	-25.49089595	-25.7770333	-25.7770333	-25.7770333	-25.21924597	-19.63412097	-31.93917223	-25.21924597	-25.49089595	-31.07602094	-26.51548166	-31.3621583	-25.49089595	-20.9159993	-25.02816122	-31.87371531	-19.68294326	-20.14567799	-19.63412097	-31.63380827	-24.77511361	-14.28890301	-19.63412097	-26.27423295	-31.63380827	-14.02475825	-26.26435258	-25.49089595	-19.63412097	-25.49089595	-20.12144025
14	-34.16450838	-33.62107841	-39.76399074	-33.90721577	-34.16450838	-34.15462801	-34.41877278	-28.53096347	-28.81710082	-39.76399074	-22.48310375	-34.17886575	-28.13100603	-28.32209078	-22.69073546	-28.27586045	-33.62107841	-28.81710082	-28.03595342	-28.32209078	-28.32209078	-28.32209078	-27.76430344	-22.17917845	-34.48422971	-27.76430344	-28.03595342	-33.62107841	-29.06053913	-33.90721577	-28.03595342	-23.46105678	-27.5732187	-34.41877278	-22.22800074	-17.60062051	-22.17917845	-34.17886575	-22.23005614	-16.83396049	-22.17917845	-28.81929042	-29.0887508	-16.56981572	-28.80941005	-28.03595342	-22.17917845	-28.03595342	-22.66649773
15	-36.63223199	-36.08880202	-42.23171435	-36.37493938	-36.63223199	-36.62235162	-36.88649639	-30.99868707	-31.28482443	-42.23171435	-24.95082736	-36.64658936	-30.59872964	-30.78981438	-25.15845907	-30.74358406	-36.08880202	-31.28482443	-30.50367703	-30.78981438	-30.78981438	-30.78981438	-30.23202705	-24.64690205	-36.95195331	-30.23202705	-30.50367703	-36.08880202	-31.52826274	-36.37493938	-30.50367703	-25.92878038	-30.0409423	-36.88649639	-24.69572434	-20.06834412	-24.64690205	-36.64658936	-24.69777974	-19.30168409	-24.64690205	-31.28701403	-31.55647441	-19.03753933	-31.27713366	-30.50367703	-24.64690205	-30.50367703	-25.13422133
16	-34.16605614	-33.62262617	-44.6978902	-33.90876353	-34.16605614	-39.08852747	-39.35267224	-33.46486292	-33.75100028	-39.7655385	-22.48465151	-34.18041351	-33.06490549	-28.32363853	-22.69228322	-33.20975991	-33.62262617	-33.75100028	-28.03750118	-28.32363853	-28.32363853	-28.32363853	-27.7658512	-27.1130779	-34.48577746	-32.6982029	-32.96985288	-33.62262617	-29.06208689	-33.90876353	-28.03750118	-23.46260453	-27.57476645	-34.42032054	-22.22954849	-22.53451997	-27.1130779	-39.11276521	-27.16395559	-21.76785994	-22.1807262	-28.82083818	-29.09029856	-21.50371518	-28.81095781	-32.96985288	-27.1130779	-32.96985288	-27.60039718
17	-36.6298852	-31.15879711	-47.16171926	-36.37259259	-36.6298852	-36.62469841	-41.8165013	-35.92869198	-31.28717122	-42.22936756	-24.94848057	-36.64424257	-35.52873455	-30.78746759	-25.15611228	-35.67358897	-31.15879711	-36.21482934	-30.50133024	-30.78746759	-30.78746759	-25.85980947	-30.22968026	-29.57690696	-36.94960652	-35.16203196	-35.43368194	-36.08645523	-26.59825783	-36.37259259	-30.50133024	-25.92643359	-25.11093739	-36.8841496	-24.69337755	-24.99834903	-29.57690696	-41.57659427	-29.62778465	-24.231689	-19.71689714	-31.28466724	-31.55412762	-19.03988612	-31.27478687	-35.43368194	-29.57690696	-35.43368194	-30.06422624
18	-39.08859333	-33.61750524	-49.62042739	-38.83130072	-39.08859333	-39.08340655	-39.35779316	-38.38740012	-33.74587935	-44.68807569	-27.4071887	-39.1029507	-37.98744269	-28.32875946	-22.69740414	-38.1322971	-33.61750524	-33.75612121	-28.0426221	-33.24617573	-28.32875946	-28.31851761	-27.77097212	-32.0356151	-39.40831466	-37.62074009	-37.89239007	-38.54516336	-24.1395497	-33.91388445	-32.96003837	-28.38514173	-27.56964553	-39.34285773	-22.23466942	-22.5396409	-27.11819883	-39.11788613	-27.16907652	-21.77298087	-22.17560528	-33.74337537	-34.01283575	-21.49859425	-33.73349501	-32.9749738	-32.0356151	-32.9749738	-27.60551811
19	-41.46309722	-35.99200913	-47.24592351	-41.20580461	-41.46309722	-41.45791043	-41.73229705	-40.76190401	-36.12038324	-47.06257958	-29.78169259	-36.72844681	-35.6129388	-30.70326335	-25.07190803	-40.50680099	-35.99200913	-36.13062509	-30.41712599	-35.62067962	-30.70326335	-30.6930215	-30.14547601	-34.41011899	-37.03381077	-39.99524398	-40.26689396	-36.17065948	-26.51405359	-31.53938056	-35.33454226	-30.75964562	-29.94414942	-41.71736162	-24.60917331	-24.91414478	-29.49270272	-41.49239002	-29.54358041	-24.14748476	-24.55010917	-31.36887149	-31.63833187	-23.87309814	-36.10799889	-35.34947769	-34.41011899	-30.60046991	-29.980022
20	-43.82694084	-38.35585275	-49.60976712	-43.56964823	-43.82694084	-43.82175405	-44.09614067	-43.12574762	-38.48422686	-49.4264232	-32.14553621	-39.09229043	-37.97678242	-33.06710696	-27.43575165	-42.87064461	-33.62816551	-38.49446871	-32.78096961	-37.98452323	-33.06710696	-33.05686511	-32.50931963	-36.7739626	-39.39765439	-42.3590876	-42.63073758	-33.80681586	-28.8778972	-33.90322418	-37.69838588	-33.12348923	-32.30799303	-44.08120524	-26.97301693	-27.2779884	-31.85654634	-43.85623364	-27.17973679	-26.51132837	-26.91395278	-33.7327151	-34.00217549	-26.23694176	-38.47184251	-37.71332131	-36.7739626	-32.96431353	-32.34386561
21	-46.18738493	-40.71629684	-51.97021121	-45.93009232	-46.18738493	-46.18219814	-46.45658476	-45.48619171	-40.84467095	-51.78686729	-34.5059803	-41.45273452	-40.3372265	-35.42755105	-29.79619574	-45.2310887	-35.9886096	-40.8549128	-35.1414137	-40.34496732	-35.42755105	-35.4173092	-34.86976372	-39.13440669	-41.75809848	-44.71953169	-44.99118167	-36.16725995	-31.23834129	-36.26366827	-40.05882997	-35.48393332	-34.66843712	-46.44164933	-29.33346101	-29.63843249	-34.21699042	-46.21667773	-29.54018088	-28.87177246	-29.27439687	-36.09315919	-36.36261957	-28.59738585	-36.11139842	-35.35287722	-39.13440669	-35.32475762	-34.7043097
22	-48.4855234	-43.01443531	-49.67207274	-48.22823078	-48.4855234	-48.48033661	-44.15844629	-43.18805324	-38.54653248	-49.48872882	-36.80411877	-43.75087299	-38.03908804	-37.72568952	-32.09433421	-42.93295023	-38.28674807	-38.55677433	-37.43955217	-38.04682885	-33.12941258	-33.11917073	-32.57162525	-36.83626822	-39.45996001	-42.42139322	-42.6930432	-38.46539842	-33.53647976	-33.9655298	-37.7606915	-33.18579485	-32.37029865	-44.14351086	-27.03532255	-31.93657096	-31.91885196	-43.91853926	-27.24204241	-31.16991093	-26.9762584	-38.39129766	-34.06448111	-26.29924738	-33.81325995	-37.65101569	-36.83626822	-33.02661915	-32.40617123
23	-50.76839235	-45.29730426	-47.38920379	-50.51109974	-50.76839235	-50.76320557	-41.87557733	-45.4709222	-40.82940144	-51.77159777	-39.08698772	-46.03374194	-35.75621908	-40.00855848	-34.37720316	-45.21581918	-40.56961703	-36.27390538	-39.72242112	-35.7639599	-35.41228154	-35.40203969	-34.8544942	-39.11913718	-37.17709105	-44.70426217	-40.41017424	-40.74826737	-35.81934872	-36.24839876	-35.47782254	-35.46866381	-34.65316761	-46.42637981	-29.3181915	-34.21943992	-34.20172091	-46.20140821	-29.52491137	-33.45277989	-24.69338945	-40.67416662	-31.78161215	-28.58211633	-36.09612891	-39.93388464	-39.11913718	-35.30948811	-34.68904019
24	-52.97398079	-47.50289269	-45.18361535	-48.30551131	-48.56280392	-48.55761713	-44.08116577	-43.26533377	-43.03498987	-49.56600934	-41.29257616	-43.82815351	-37.96180751	-37.80297005	-36.58279159	-43.01023075	-42.77520546	-34.06831694	-37.51683269	-33.55837147	-33.20669311	-33.19645126	-32.64890577	-36.91354875	-34.97150262	-42.49867374	-38.20458581	-38.54267894	-33.61376029	-34.04281033	-33.27223411	-33.26307538	-32.44757918	-44.22079138	-31.52377993	-32.01385148	-31.99613248	-43.99581978	-31.7304998	-31.24719146	-26.89897788	-38.46857819	-33.98720058	-26.3765279	-33.89054048	-37.72829621	-36.91354875	-33.10389968	-32.48345176
25	-55.1302576	-49.65916951	-47.33989217	-50.46178812	-50.71908074	-50.71389395	-46.23744258	-45.42161058	-45.19126668	-51.72228616	-43.44885297	-45.98443033	-40.11808433	-39.95924686	-38.73906841	-45.16650757	-44.93148227	-36.22459376	-39.6731095	-35.71464828	-35.36296992	-35.35272807	-34.80518259	-39.06982556	-37.12777944	-44.65495056	-40.36086262	-36.38640213	-35.7700371	-36.19908714	-35.42851092	-35.41935219	-34.60385599	-46.3770682	-33.68005675	-34.1701283	-34.15240929	-46.1520966	-33.88677661	-33.40346827	-29.05525469	-40.624855	-36.1434774	-28.53280472	-36.04681729	-39.88457303	-39.06982556	-35.26017649	-34.63972857
26	-57.24632971	-51.77524162	-49.45596428	-52.57786023	-52.83515284	-52.82996606	-48.35351469	-47.53768269	-47.30733879	-53.83835827	-45.56492508	-48.10050244	-38.00201222	-42.07531897	-40.85514052	-47.28257968	-47.04755438	-38.34066587	-41.78918161	-37.83072039	-37.47904203	-37.46880018	-36.9212547	-41.18589767	-39.24385154	-46.77102266	-42.47693473	-38.50247423	-37.88610921	-38.31515925	-37.54458303	-37.5354243	-36.7199281	-48.49314031	-35.79612886	-36.28620041	-36.2684814	-44.03602449	-36.00284872	-35.51954038	-31.1713268	-42.74092711	-38.25954951	-30.64887683	-38.1628894	-42.00064513	-41.18589767	-37.3762486	-36.75580068
27	-59.3410823	-53.86999421	-51.55071687	-54.67261283	-54.92990544	-54.92471865	-50.44826728	-49.63243528	-49.40209139	-55.93311086	-47.65967767	-50.19525503	-40.09676481	-44.17007156	-42.94989311	-49.37733227	-49.14230698	-40.43541846	-43.88393421	-39.92547298	-39.57379463	-39.56355277	-39.01600729	-43.28065027	-41.33860414	-48.86577526	-44.57168733	-40.59722683	-39.9808618	-40.40991184	-39.63933563	-39.6301769	-38.8146807	-50.5878929	-37.89088145	-38.380953	-38.363234	-46.13077708	-38.09760132	-33.42478779	-33.2660794	-44.8356797	-40.3543021	-32.74362942	-40.257642	-44.09539773	-43.28065027	-39.47100119	-38.85055328
28	-61.42208302	-55.95099493	-53.63171759	-56.75361354	-52.84890472	-52.84371794	-52.529268	-51.713436	-51.4830921	-53.85211014	-49.74067839	-48.11425431	-42.17776553	-42.08907085	-45.03089383	-51.45833299	-51.22330769	-42.51641918	-45.96493492	-42.0064737	-41.65479534	-37.48255206	-41.09700801	-41.19964955	-43.41960485	-46.78477454	-42.49068661	-42.67822754	-42.06186252	-38.32891113	-41.72033634	-37.54917618	-40.89568141	-48.50689218	-39.97188217	-36.29995229	-36.28223328	-44.04977636	-36.0166006	-35.5057885	-35.34708011	-46.91668042	-42.43530281	-30.6626287	-38.17664128	-42.01439701	-41.19964955	-37.39000048	-36.76955256
29	-59.36978669	-58.00329125	-51.57942126	-58.80590987	-54.90120105	-54.89601426	-54.58156432	-53.76573233	-53.53538843	-55.90440647	-51.79297471	-50.16655064	-44.23006185	-44.14136717	-47.08319015	-53.51062931	-53.27560402	-44.5687155	-43.9126386	-39.95417737	-43.70709167	-39.53484838	-43.14930433	-43.25194587	-45.47190118	-48.83707087	-44.54298293	-40.62593122	-44.11415884	-36.2766148	-43.77263267	-39.6014725	-42.94797774	-50.55918851	-42.02417849	-38.35224861	-38.33452961	-46.10207269	-38.06889692	-37.55808483	-33.29478379	-44.86438409	-40.38300649	-32.71492503	-40.22893761	-39.96210069	-43.25194587	-35.33770415	-38.82184889
30	-61.41329742	-60.04680198	-53.62293199	-60.84942059	-52.85769032	-52.85250354	-56.62507505	-55.80924305	-55.57889915	-53.86089575	-49.74946399	-48.12303992	-46.27357258	-46.1848779	-49.12670088	-55.55414003	-55.31911474	-46.61222622	-45.95614932	-41.9976881	-41.66358094	-41.57835911	-45.19281505	-41.20843515	-43.42839046	-50.88058159	-42.49947221	-38.5824205	-42.07064812	-34.23310408	-41.72912194	-41.64498323	-44.99148846	-48.51567779	-44.06768922	-36.30873789	-36.29101888	-44.05856197	-36.0253862	-35.5145741	-35.33829451	-42.82087337	-42.42651721	-30.67141431	-42.27244833	-42.00561141	-41.20843515	-33.29419343	-36.77833816
31	-63.39795133	-62.03145589	-55.6075859	-62.8340745	-54.84234424	-54.83715745	-58.60972896	-57.79389696	-53.59424524	-55.84554966	-51.7341179	-50.10769383	-48.25822649	-48.16953181	-51.11135479	-53.56948612	-57.30376865	-48.59688014	-47.94080323	-43.98234201	-43.64823485	-43.56301302	-47.17746896	-39.22378124	-45.41304437	-48.89592768	-44.48412612	-40.56707441	-44.05530203	-36.21775799	-43.71377585	-43.62963714	-46.97614237	-50.5003317	-46.05234313	-38.2933918	-38.27567279	-46.04321588	-38.01004011	-37.49922801	-37.32294842	-44.80552728	-44.41117112	-32.65606822	-44.25710224	-43.99026532	-43.19308906	-35.27884734	-38.76299207
32	-65.35859869	-63.99210325	-57.56823326	-60.87342714	-56.8029916	-52.87651009	-60.57037632	-59.75454432	-55.5548926	-53.8849023	-53.69476526	-52.06834119	-50.21887385	-50.13017917	-53.07200215	-55.53013348	-55.34312129	-50.5575275	-45.98015587	-45.94298937	-45.60888222	-41.60236566	-49.13811633	-41.1844286	-43.45239701	-50.85657504	-42.52347876	-42.52772177	-46.01594939	-38.17840535	-45.67442321	-45.5902845	-48.93678973	-48.53968434	-48.01299049	-40.25403916	-40.23632015	-44.08256852	-39.97068747	-39.45987538	-39.28359578	-42.84487992	-42.45052376	-34.61671558	-42.29645488	-45.95091268	-45.15373642	-37.2394947	-40.72363943
33	-67.31348199	-62.03721995	-59.52311656	-58.91854384	-58.7578749	-54.83139339	-58.61549302	-57.79966102	-53.6000093	-51.930019	-51.73988196	-54.02322449	-48.26399055	-52.08506247	-51.11711885	-53.57525018	-53.38823799	-48.60264419	-47.93503917	-43.98810607	-47.56376552	-43.55724896	-47.18323302	-43.1393119	-45.40728031	-48.90169174	-44.47836206	-40.57283847	-44.06106609	-36.22352205	-43.71953991	-43.6354012	-46.98190643	-46.58480103	-46.05810719	-42.20892246	-42.19120346	-42.12768521	-41.92557077	-41.41475868	-41.23847908	-40.88999662	-44.40540706	-36.57159888	-40.34157158	-43.99602938	-43.19885312	-35.2846114	-38.76875613
34	-69.23402216	-63.95776012	-57.60257639	-60.83908401	-60.67841507	-56.75193356	-56.69495285	-55.87912085	-55.52054947	-50.00947882	-53.66042213	-52.10268432	-50.18453072	-50.1645223	-53.03765902	-51.65471001	-51.46769782	-50.52318437	-46.014499	-45.90864624	-45.64322535	-45.47778913	-49.1037732	-45.05985207	-43.48674014	-46.98115157	-46.39890223	-38.6522983	-45.98160626	-38.14406222	-45.64008008	-45.55594137	-45.06136626	-44.66426086	-44.13756701	-40.28838229	-40.27066328	-40.20714504	-40.0050306	-39.49421851	-39.31793891	-42.81053679	-42.48486689	-38.49213905	-42.26211175	-42.07548921	-41.27831295	-37.20515157	-36.84821596
35	-71.15232583	-65.87606379	-59.52088006	-62.75738768	-62.59671874	-58.67023723	-58.61325651	-57.79742452	-57.43885314	-51.92778249	-55.5787258	-54.02098799	-52.10283438	-52.08282597	-54.95596268	-53.57301368	-53.38600149	-52.44148803	-47.93280267	-47.82694991	-47.56152901	-47.3960928	-51.02207686	-46.97815574	-45.4050438	-48.89945524	-48.3172059	-40.57060196	-47.89990993	-40.06236589	-47.55838375	-47.47424504	-46.97966993	-46.58256453	-46.05587068	-42.20668596	-42.18896695	-42.12544871	-41.92333427	-41.41252217	-41.23624258	-44.72884046	-44.40317056	-40.41044272	-44.18041542	-43.99379288	-43.19661662	-39.12345524	-38.76651963
36	-73.05453291	-67.77827086	-57.61867298	-60.8551806	-60.69451166	-60.57244431	-56.71104944	-59.69963159	-59.34106022	-53.82998957	-57.48093288	-52.11878091	-50.20062731	-50.18061889	-53.05375561	-51.6708066	-51.48379441	-50.53928096	-46.03059559	-45.92474283	-45.65932194	-49.29829988	-49.11986979	-45.07594866	-43.50283673	-46.99724816	-46.41499882	-42.47280904	-45.99770285	-41.96457297	-45.65617667	-45.57203796	-45.07746285	-44.68035745	-44.1536636	-40.30447888	-40.28675987	-40.22324163	-40.02112719	-39.5103151	-39.3340355	-42.82663338	-42.50096348	-38.50823564	-42.27820834	-42.0915858	-41.29440954	-37.22124816	-40.66872671
37	-74.94365659	-65.88914718	-59.50779666	-58.96605692	-58.80538798	-58.68332062	-58.60017312	-57.81050791	-57.45193653	-55.71911325	-55.5918092	-54.00790459	-52.08975099	-52.06974257	-51.16463192	-49.78168292	-49.59467073	-48.65015727	-47.91971927	-47.81386651	-47.54844562	-47.40917619	-47.2307461	-46.96507235	-45.39196041	-45.10812448	-44.52587514	-44.36193272	-44.10857917	-43.85369665	-43.76705299	-43.68291428	-43.18833917	-42.79123377	-42.26453992	-42.19360256	-42.17588356	-42.11236532	-41.91025088	-41.39943878	-41.22315919	-40.9375097	-40.6118398	-40.39735932	-40.38908466	-40.20246212	-39.40528586	-39.11037184	-38.77960302
[truncated: 300 more columns]
